# Supplementary material for: Avutometinib
Source: Acta Crystallogr E Crystallogr Commun. 2026 May 15;82(Pt 6):651–5. doi: 10.1107/S2056989026004482 (PMC13239010; doi:10.1107/S2056989026004482)
Supplement: Supplementary file 1 [file e-82-00651-sup1.cif]

##############################################################################
#                                                                            #
# This CIF contains the data in a paper accepted for publication in          #
# Acta Crystallographica Section E. It conforms to the requirements of       #
# Notes for Authors for Acta Crystallographica Section E, and has been       #
# peer reviewed under the auspices of the IUCr Commission on Journals.       #
#                                                                            #
# Full details of the Crystallographic Information File format               #
# are given in the paper "The Crystallographic Information File (CIF):       #
# a New Standard Archive File for Crystallography" by S. R. Hall, F. H.      #
# Allen and I. D. Brown [Acta Cryst. (1991), A47, 655-685].                  #
#                                                                            #
# The current version of the core CIF dictionary is obtainable from          #
# ftp://ftp.iucr.org/pub/cif_core.dic.                                       #
#                                                                            #
# Software is freely available for graphical display of the structure(s)     #
# in this CIF. For information consult the CIF software page                 #
# http://www.iucr.org/resources/cif/software.                                #
#                                                                            #
# This file may be used for bona fide research purposes within the           #
# scientific community so long as proper attribution is given to the journal # 
# article from which it was obtained.                                        #
#                                                                            #
##############################################################################
data_avutometinib
_audit_creation_method     "created in GSAS-II"
_journal_date_recd_electronic     2026-04-20
_journal_date_accepted     2026-04-28
_journal_name_full     'Acta Crystallographica, Section E'
_journal_year     2026
_journal_volume     82
_journal_issue      1
_journal_page_first     0
_journal_page_last     0
_journal_paper_category     GO
_journal_paper_doi     10.1107/S2056989026004482
_journal_coeditor_code     EE2030
_publ_contact_author_name     'JAcob K. Salazar'
_publ_contact_author_address
;
North Central College
Department of Chemistry
131 S. Loomis St.
Naperville IL 60540 USA
;
_publ_contact_author_email     kaduk@polycrystallography.com
_publ_contact_author_fax     ?
_publ_contact_author_phone     1-630-605-0274
_publ_section_title
;
Avutometinib
;
loop_
    _publ_author_name
    _publ_author_footnote
    _publ_author_address
    'Salazar, Jacob K.' .
;
North Central College
Department of Chemistry
131 S. Loomis St.
Naperville IL 60540 USA
;
    'Kaduk, James A.' .
;
North Central College
Department of Physics
131 S. Loomis St.
Naperville IL 60540 USA
Illinois Institute of Technology
Department of Chemistry
3101 S. Dearborn St.
Chicago IL 60616 USA
;
    'Dosen, Anja' .
;
ICDD
12 Campus Blvd.
Newtown Square PA 19073-3273
USA
;
    'Blanton, Thomas N.' .
;
ICDD
12 Campus Blvd.
Newtown Square PA 19073-3273
USA
;
_publ_section_synopsis
;
The crystal structure of avutometinib has been solved and refined using
synchrotron X-ray powder diffraction data, and optimized using density
functional theory techniques.
;
_pd_block_id     2026-04-18T14:54|avutometinib|noname|APS11BM
_chemical_name_systematic
;\
3-{[3-Fluoro-2-(methylsulfamoylamino)pyridin-4-yl]methyl}-4-methyl-\
7-(pyrimidin-2-yloxy)chromen-2-one
;
_chemical_formula_moiety     "C21 H18 F N5 O5 S"
_chemical_formula_sum     "C21 H18 F N5 O5 S"
_chemical_formula_iupac     "C21 H18 F N5 O5 S"
_chemical_formula_weight     471.46
_symmetry_cell_setting     triclinic
_space_group_name_H-M_alt     "P -1"
_space_group_name_Hall     "-P 1"
loop_
    _space_group_symop_id
    _space_group_symop_operation_xyz
    1 x,y,z
    2 -x,-y,-z
_cell_length_a     8.91097(5)
_cell_length_b     9.47933(5)
_cell_length_c     13.24641(9)
_cell_angle_alpha     83.9821(4)
_cell_angle_beta     81.7759(3)
_cell_angle_gamma     66.67667(9)
_cell_volume     1015.494(3)
_cell_formula_units_Z     2
_cell_measurement_temperature     295
_exptl_crystal_density_diffrn     1.5419
_exptl_absorpt_coefficient_mu     0.023
_diffrn_ambient_temperature     295
_diffrn_radiation_type     synchrotron
_diffrn_radiation_wavelength     0.46873
_diffrn_measurement_device_type     '11-BM, APS'
_diffrn_radiation_probe     x-ray
loop_
    _refln_index_h
    _refln_index_k
    _refln_index_l
    _refln_F_squared_meas
    _refln_F_squared_calc
    _refln_phase_calc
    _refln_d_spacing
    _gsas_i100_meas
    0 0 1 139.9897 14.3977 180.0 13.09173 5.99
    0 1 0 86.6491 72.7357 0.0 8.69248 1.64
    1 0 0 613.2448 639.6549 -0.0 8.13207 12.19
    1 1 0 2708.0124 2801.9004 -0.0 7.57960 42.23
    0 1 1 2317.6558 2405.1794 -180.0 7.42535 31.53
    1 0 1 2.5272 5.4128 0.0 7.28021 0.04
    0 1 -1 0.5605 0.7710 0.0 7.07083 0.01
    1 1 1 795.5274 837.1324 -0.0 7.03250 10.15
    1 0 -1 3025.3287 3179.1375 180.0 6.58739 38.39
    0 0 2 1.9927 2.5447 -180.0 6.54586 0.02
    1 1 -1 162.5086 171.6720 -180.0 6.17076 1.69
    1 0 2 6961.6147 7088.9326 -180.0 5.40089 52.76
    1 1 2 9955.5614 10054.4668 -0.0 5.36807 71.33
    0 1 2 2820.5282 2846.2875 -0.0 5.36763 20.02
    0 1 -2 95.6932 76.3774 180.0 5.10064 0.63
    1 -1 0 32.6990 25.0610 -0.0 5.04394 0.23
    1 0 -2 10.5736 4.3635 -0.0 4.84291 0.07
    1 -1 1 1228.6570 1076.6156 0.0 4.76817 7.49
    1 2 0 519.0696 493.5607 0.0 4.65442 2.91
    1 -1 -1 28.0945 26.0888 0.0 4.64753 0.17
    1 1 -2 4951.6332 4934.9561 -0.0 4.62318 28.28
    1 2 1 646.3754 600.1347 0.0 4.56237 3.40
    2 1 0 1063.4824 1120.7270 -180.0 4.39285 5.88
    0 0 3 151.9909 158.3341 0.0 4.36391 0.72
    2 1 1 231.7191 237.0821 0.0 4.36244 1.23
    0 2 0 11442.0616 11356.2266 180.0 4.34624 54.34
    1 2 -1 627.5113 662.9534 0.0 4.22774 2.94
    0 2 1 15048.5278 15153.7938 -0.0 4.19189 65.79
    1 -1 2 8887.3927 8949.8183 180.0 4.07126 38.49
    2 0 0 2473.9351 2483.8510 -180.0 4.06604 12.30
    0 2 -1 2539.9247 2580.3871 -180.0 4.06097 10.63
    1 1 3 2128.6676 2158.3594 180.0 4.05372 8.60
    1 0 3 74.9140 76.9377 0.0 4.03678 0.31
    1 2 2 6287.8396 6229.9478 0.0 4.02936 25.29
    2 0 1 2313.0347 2397.6435 0.0 4.01146 10.89
    2 1 -1 314.3762 314.5747 0.0 3.99154 1.44
    0 1 3 76.0849 81.5740 180.0 3.98571 0.30
    2 1 2 963.0027 870.1863 -0.0 3.92413 3.95
    1 -1 -2 86.2520 77.7702 180.0 3.92361 0.36
    0 1 -3 1221.2447 1148.4148 0.0 3.81963 4.52
    2 2 1 0.5774 0.5114 0.0 3.79545 0.00
    2 2 0 4065.7826 3853.4789 -0.0 3.78980 15.81
    2 0 -1 912.8598 903.4704 -0.0 3.76626 3.88
    0 2 2 2129.5652 1918.9200 0.0 3.71268 7.26
    1 0 -3 476.8801 460.4282 180.0 3.67860 1.74
    2 0 2 1906.5726 1791.4201 180.0 3.64010 7.06
    1 2 -2 1985.4743 1813.3202 0.0 3.59432 6.73
    1 1 -3 2898.9644 2927.5272 -180.0 3.55830 9.66
    0 2 -2 31395.4850 31487.6666 -180.0 3.53541 100.00
    2 2 2 290.9480 269.7237 180.0 3.51625 0.93
    2 2 -1 2127.4415 2040.0681 180.0 3.50281 7.13
    2 1 -2 687.6494 677.6300 -0.0 3.42236 2.27
    1 2 3 8395.1261 7888.1035 -180.0 3.39399 23.75
    1 -1 3 196.7207 159.2384 180.0 3.36437 0.57
    2 1 3 2251.4803 2139.0783 -0.0 3.35195 6.52
    1 -2 0 41.9173 20.4321 -0.0 3.33407 0.12
    2 0 -2 1378.0490 1180.6808 -180.0 3.29369 4.38
    0 0 4 2191.5126 2040.4576 -180.0 3.27293 5.88
    1 -1 -3 454.2298 395.7036 0.0 3.23955 1.26
    1 -2 1 104.2600 98.7528 -0.0 3.23473 0.28
    2 -1 0 781.4801 722.4411 180.0 3.23388 2.36
    1 -2 -1 533.3387 477.9712 -0.0 3.22717 1.44
    2 -1 1 61.2539 50.7684 -180.0 3.19096 0.18
    1 1 4 3286.6215 3153.7074 180.0 3.18343 8.19
    0 2 3 19128.3551 18700.6774 -180.0 3.16455 47.29
    1 0 4 449.1262 431.1575 180.0 3.16039 1.12
    2 0 3 107.6954 108.3359 -180.0 3.15495 0.29
    1 3 0 17.6802 15.2604 180.0 3.14062 0.04
    1 3 1 175.1099 149.0851 180.0 3.12602 0.43
    0 1 4 384.2824 388.9851 -0.0 3.11803 0.93
    2 2 3 4946.7985 4585.2369 -0.0 3.10071 12.00
    2 -1 -1 0.9131 0.7809 0.0 3.09048 0.00
    2 2 -2 879.1273 817.5792 -0.0 3.08538 2.28
    0 1 -4 819.7245 741.3878 -180.0 3.01079 1.88
    1 2 -3 151.5000 136.8237 -0.0 3.00787 0.36
    0 2 -3 4040.3274 3780.6027 180.0 3.00093 9.28
    1 3 -1 1014.8238 801.8345 180.0 2.98669 2.33
    2 -1 2 484.0421 438.9093 0.0 2.98184 1.19
    2 3 1 1919.3627 1786.8967 180.0 2.97799 4.40
    1 -2 2 19.7321 18.5073 180.0 2.97680 0.05
    1 -2 -2 38.4585 33.5027 0.0 2.96504 0.09
    2 3 0 208.8730 185.5135 0.0 2.96306 0.48
    1 3 2 86.7474 88.8458 180.0 2.94946 0.19
    3 1 1 480.5012 485.6816 0.0 2.94736 1.20
    3 1 0 1235.9976 1318.3999 180.0 2.93006 3.11
    1 0 -4 85.0514 96.1194 180.0 2.92567 0.19
    0 3 0 205.7978 303.7597 -180.0 2.89749 0.44
    2 1 -3 409.9384 392.8487 0.0 2.89084 0.95
    3 2 1 465.9084 471.4930 -0.0 2.87435 1.06
    0 3 1 479.7807 690.6002 0.0 2.86123 0.98
    1 1 -4 49.4292 45.0418 -180.0 2.85316 0.10
    2 3 2 1550.0156 1550.5862 -180.0 2.84799 3.20
    3 2 0 2390.6589 2398.2362 -180.0 2.84747 5.42
    1 2 4 1234.3072 1261.9905 -180.0 2.84324 2.45
    2 1 4 11.5815 15.4632 180.0 2.83143 0.02
    3 1 2 1281.5397 1274.3409 -180.0 2.82368 2.86
    2 -1 -2 90.5096 90.3529 180.0 2.82336 0.21
    2 0 -3 0.3156 0.3139 0.0 2.82246 0.00
    2 3 -1 286.6403 318.2627 180.0 2.80931 0.60
    0 3 -1 15.5349 14.2007 180.0 2.79790 0.03
    1 -1 4 133.2236 105.5383 180.0 2.79473 0.26
    3 1 -1 1856.1882 1829.3898 -0.0 2.77872 4.21
    3 2 2 2390.8128 2484.8181 0.0 2.76913 4.93
    1 3 -2 4835.7582 4960.3373 180.0 2.72679 9.33
    3 0 1 2568.5292 2564.4318 -0.0 2.71500 5.62
    3 0 0 0.9145 0.9615 180.0 2.71069 0.00
    0 3 2 1575.5938 1653.7889 -180.0 2.70313 2.86
    2 0 4 605.7571 650.7661 -0.0 2.70044 1.15
    1 -1 -4 57.3421 62.5493 -0.0 2.69891 0.11
    3 2 -1 88.6744 97.0394 180.0 2.69878 0.18
    2 -1 3 0.3931 0.4152 -180.0 2.68806 0.00
    2 2 4 2528.9671 2720.6133 -180.0 2.68404 4.54
    0 2 4 98.9309 106.2461 0.0 2.68381 0.18
    1 3 3 4363.5614 4524.7620 -0.0 2.67991 7.73
    2 2 -3 4166.6197 4277.0775 180.0 2.67012 8.02
    1 -2 3 0.1446 0.2769 180.0 2.65562 0.00
    1 -2 -3 30.0044 59.7543 -0.0 2.64310 0.05
    2 3 3 2320.7892 2465.0560 0.0 2.62172 4.00
    0 0 5 3457.9634 3515.2748 -0.0 2.61835 5.95
    3 0 2 12.1146 17.6836 0.0 2.60909 0.02
    3 1 3 67.1583 70.0295 -0.0 2.60470 0.12
    0 3 -2 28.6282 28.2955 -0.0 2.59900 0.05
    1 1 5 2232.8182 2258.9309 0.0 2.59793 3.71
    3 0 -1 231.9928 235.9780 -180.0 2.59767 0.47
    1 0 5 357.4336 361.4665 -0.0 2.57734 0.59
    2 3 -2 3649.3808 3734.5025 0.0 2.57185 6.43
    3 2 3 3099.8127 3267.1950 0.0 2.56958 5.37
    3 3 1 49.5636 53.3020 0.0 2.55297 0.09
    0 2 -4 1288.4489 1269.3294 180.0 2.55032 2.14
    3 1 -2 109.5435 118.8398 -180.0 2.54647 0.21
    0 1 5 15.4206 20.3972 0.0 2.54463 0.02
    1 2 -4 21.6982 39.2900 0.0 2.53734 0.04
    3 3 0 254.2373 327.8753 -0.0 2.52653 0.44
    2 -2 0 203.4672 311.7222 0.0 2.52197 0.35
    2 -1 -3 0.0592 0.1467 -0.0 2.51683 0.00
    2 -2 1 70.1090 100.1540 180.0 2.49419 0.12
    3 3 2 2014.0294 2065.5745 180.0 2.48552 3.26
    3 2 -2 209.3787 224.3490 -180.0 2.47740 0.36
    0 3 3 581.3903 600.9320 -0.0 2.47512 0.88
    0 1 -5 0.2730 0.3768 0.0 2.47114 0.00
    2 -2 -1 92.0041 175.9090 -0.0 2.45906 0.15
    2 1 -4 57.7839 88.0657 -180.0 2.45728 0.10
    1 -3 0 60.3335 73.4173 -0.0 2.44643 0.09
    1 3 -3 608.8812 591.4114 180.0 2.43577 0.94
    3 0 3 22.9178 49.2129 180.0 2.42674 0.04
    2 0 -4 50.8534 126.0515 0.0 2.42145 0.08
    1 0 -5 18.4711 22.3488 -0.0 2.41523 0.03
    3 3 -1 0.1525 0.1681 0.0 2.41435 0.00
    3 0 -2 68.3710 66.5967 0.0 2.41146 0.12
    2 1 5 844.3360 861.3429 -180.0 2.41026 1.23
    1 -3 -1 436.2960 445.3077 -180.0 2.40974 0.65
    1 2 5 1021.6548 1035.2896 0.0 2.40940 1.46
    1 -3 1 11.4564 32.0158 -180.0 2.39990 0.02
    1 3 4 142.7436 172.6910 0.0 2.38912 0.20
    2 -2 2 687.4062 752.3909 -0.0 2.38409 1.05
    2 -1 4 1998.0431 2178.8558 -180.0 2.38371 3.00
    1 1 -5 218.8310 269.0685 -180.0 2.36774 0.32
    2 3 4 97.2022 147.7881 -0.0 2.36125 0.13
    1 -1 5 62.5436 95.4566 -0.0 2.36105 0.09
    0 3 -3 16.1895 23.8997 -0.0 2.35694 0.02
    3 1 4 1975.7043 2066.3785 -0.0 2.35025 2.88
    3 3 3 23.6735 22.3179 180.0 2.34417 0.03
    3 -1 0 495.0462 474.9733 0.0 2.34289 0.80
    1 -2 4 5.9924 5.9463 180.0 2.34137 0.01
    2 4 1 68.4815 70.8380 -180.0 2.34037 0.10
    3 -1 1 687.0053 724.5658 -180.0 2.33967 1.10
    1 4 0 250.4222 284.6426 180.0 2.33713 0.35
    1 4 1 336.9644 383.4234 0.0 2.33703 0.46
    3 2 4 122.2556 130.0379 0.0 2.33022 0.17
    1 -2 -4 497.5710 528.6946 180.0 2.32993 0.69
    2 4 0 35.7302 35.5037 -0.0 2.32721 0.05
    2 -2 -2 27.4857 27.0207 180.0 2.32377 0.04
    2 2 5 497.7873 494.3621 -0.0 2.32320 0.67
    2 0 5 1660.0770 1674.4939 180.0 2.32205 2.29
    2 2 -4 3871.6386 3843.5778 0.0 2.31159 5.54
    2 3 -3 3650.9750 3650.1335 -180.0 2.31044 5.18
    1 -3 -2 0.0943 0.1606 180.0 2.30018 0.00
    0 2 5 56.2844 112.0520 180.0 2.29730 0.07
    3 1 -3 367.9528 484.1296 180.0 2.29063 0.55
    1 -1 -5 56.5485 80.3022 -180.0 2.28843 0.08
    1 -3 2 601.2545 655.0661 -180.0 2.28315 0.80
    2 4 2 257.1639 314.4942 -0.0 2.28118 0.34
    3 -1 -1 297.8082 420.5774 -0.0 2.27421 0.46
    1 4 -1 72.6822 87.5425 -180.0 2.26613 0.10
    1 4 2 34.0685 40.0200 -180.0 2.26583 0.04
    3 -1 2 7.5039 8.7459 180.0 2.26543 0.01
    3 3 -2 530.1981 533.5795 -0.0 2.24665 0.73
    2 4 -1 1304.8127 1305.5738 -180.0 2.24517 1.72
    3 2 -3 77.3308 73.9644 180.0 2.23475 0.11
    0 3 4 348.5147 289.3868 180.0 2.22896 0.43
    2 -1 -4 1.6016 1.8774 -0.0 2.22522 0.00
    2 -2 3 2.6415 2.8283 -180.0 2.22060 0.00
    4 2 1 267.3621 281.0793 -0.0 2.22003 0.37
    3 0 4 382.2645 371.1383 -180.0 2.21197 0.51
    4 2 0 1253.6557 1190.3430 -180.0 2.19643 1.73
    3 0 -3 2761.4342 2667.2933 0.0 2.19580 3.91
    4 1 1 183.7099 172.2305 -180.0 2.19302 0.26
    0 2 -5 138.7618 133.7196 0.0 2.19199 0.17
    1 1 6 1914.1763 1890.1534 180.0 2.18570 2.26
    0 0 6 324.3012 295.8323 180.0 2.18195 0.39
    4 2 2 275.1359 250.9219 180.0 2.18122 0.36
    4 1 0 2723.9651 2628.8976 180.0 2.17504 3.81
    0 4 0 210.7732 206.2970 -0.0 2.17312 0.25
    1 2 -5 176.8095 173.1528 -0.0 2.17294 0.22
    3 4 1 919.2692 921.5538 180.0 2.17038 1.13
    1 0 6 625.0439 628.8679 0.0 2.16863 0.73
    2 4 3 787.2766 771.9874 180.0 2.16455 0.93
    3 3 4 1.9819 1.9280 -0.0 2.16291 0.00
    0 4 1 386.3714 370.2928 0.0 2.16239 0.45
    1 3 -4 1143.2950 1083.5482 180.0 2.16029 1.39
    4 1 2 225.7100 247.1771 0.0 2.15094 0.30
    3 -1 -2 153.7520 168.7030 -0.0 2.15074 0.21
    3 4 0 357.8476 393.2154 -180.0 2.14942 0.44
    2 -2 -3 758.2610 842.0412 180.0 2.14830 0.95
    1 -3 -3 194.1504 201.9291 -180.0 2.14437 0.23
    0 1 6 47.1185 48.7149 -180.0 2.14331 0.05
    1 4 -2 722.1965 758.4105 -180.0 2.14152 0.85
    1 4 3 2792.4882 2921.9284 0.0 2.14110 3.18
    3 -1 3 1.6827 1.6832 -0.0 2.13839 0.00
    3 4 2 119.5417 131.2361 -180.0 2.13299 0.14
    0 4 -1 1451.2068 1516.1293 -180.0 2.12565 1.67
    1 -3 3 540.2169 556.9166 0.0 2.12373 0.62
    1 3 5 2392.1519 2362.2136 180.0 2.11847 2.64
    2 1 -5 928.6869 893.4457 180.0 2.11652 1.12
    4 2 -1 514.3959 494.4184 0.0 2.11601 0.66
    0 3 -4 109.7008 111.5701 -180.0 2.11454 0.13
    2 4 -2 1364.8647 1386.3564 180.0 2.11387 1.60
    4 3 1 115.9416 114.7033 0.0 2.11128 0.14
    2 3 5 332.8711 338.0854 180.0 2.10869 0.37
    2 -1 5 14.7438 15.2258 180.0 2.10698 0.02
    3 1 5 7.8229 7.0551 -180.0 2.10188 0.01
    4 1 -1 4959.2813 4588.3313 -0.0 2.10118 6.50
    2 0 -5 394.9409 368.1030 -0.0 2.09778 0.48
    0 4 2 537.9107 493.0316 -0.0 2.09595 0.59
    3 2 5 392.7716 343.4344 -180.0 2.09177 0.44
    0 1 -6 209.6132 175.4512 -180.0 2.09028 0.23
    4 2 3 44.6020 36.1754 -180.0 2.08906 0.05
    4 3 0 155.2354 113.9869 -0.0 2.08669 0.19
    4 3 2 10.2282 7.0695 180.0 2.08201 0.01
    2 1 6 381.5426 268.2921 0.0 2.07970 0.41
    3 4 -1 3252.8145 2732.9640 180.0 2.07489 3.74
    1 2 6 14.8239 12.4460 -0.0 2.07397 0.02
    1 -2 5 115.0260 84.3586 -0.0 2.06415 0.12
    2 3 -4 54.6706 43.3536 180.0 2.06220 0.06
    4 1 3 705.4674 575.9269 -180.0 2.05834 0.84
    3 3 -3 1641.8536 1424.0536 -180.0 2.05692 1.89
    1 -2 -5 72.1650 59.5372 0.0 2.05436 0.08
    1 0 -6 5.2382 4.4025 -0.0 2.05111 0.01
    3 1 -4 332.7425 327.8442 180.0 2.04711 0.39
    3 4 3 383.9286 369.7744 0.0 2.04561 0.41
    4 0 1 357.6635 319.9590 -180.0 2.04369 0.45
    2 -2 4 702.8311 469.3996 180.0 2.03563 0.76
    4 0 0 227.1833 167.1414 0.0 2.03302 0.28
    1 -1 6 311.5930 256.3871 0.0 2.03107 0.32
    0 4 -2 392.1571 334.4839 -0.0 2.03048 0.41
    2 2 6 14.4293 8.5617 180.0 2.02686 0.01
    2 -3 0 7.6848 6.3522 -180.0 2.01908 0.01
    2 0 6 638.4219 545.9051 -0.0 2.01839 0.66
    1 1 -6 195.6176 168.7467 0.0 2.01794 0.21
    2 2 -5 93.3784 81.1917 -0.0 2.01744 0.10
    2 4 4 347.6264 331.4541 -0.0 2.01468 0.35
    4 3 -1 126.1303 124.5237 0.0 2.01356 0.14
    4 0 2 1274.1392 1131.3966 0.0 2.00573 1.50
    4 3 3 2059.3049 1855.9054 -0.0 2.00516 2.20
    3 2 -4 69.1918 57.4883 -0.0 2.00318 0.08
    2 -3 1 678.4226 569.3851 0.0 2.00099 0.72
    3 0 5 5036.3939 4550.1344 -180.0 1.99750 5.35
    3 -1 -3 736.7234 665.8859 -0.0 1.99724 0.85
    0 3 5 861.1696 752.5045 180.0 1.99604 0.85
    4 2 -2 241.8266 209.9957 180.0 1.99577 0.28
    0 2 6 0.5601 0.4919 0.0 1.99286 0.00
    2 -3 -1 1057.2587 971.5010 -180.0 1.99002 1.11
    1 4 -3 390.6167 379.6087 -180.0 1.98795 0.40
    0 4 3 1370.0503 1349.1912 0.0 1.98780 1.35
    1 4 4 4890.1034 4761.1101 180.0 1.98748 4.78
    4 1 -2 859.2001 844.4453 -0.0 1.98696 1.00
    3 -1 4 1171.1888 1051.2604 -0.0 1.98343 1.26
    3 0 -4 623.9070 560.8455 0.0 1.98220 0.71
    3 -2 0 281.6705 243.6751 -180.0 1.98133 0.31
    4 0 -1 112.8388 99.3202 -180.0 1.97590 0.13
    3 -2 1 80.6921 69.9282 -180.0 1.97579 0.09
    1 -1 -6 378.0279 328.3332 -180.0 1.97531 0.38
    3 3 5 365.1759 309.0196 -0.0 1.97178 0.36
    1 -3 -4 34.8192 31.6409 0.0 1.97026 0.03
    2 -1 -5 157.7826 137.2215 -180.0 1.96985 0.17
    4 2 4 5.4826 4.7057 -0.0 1.96207 0.01
    3 4 -2 806.7079 660.4292 0.0 1.96200 0.83
    2 -2 -4 18.5037 15.4950 0.0 1.96180 0.02
    2 4 -3 2316.4383 1805.7381 -0.0 1.95789 2.34
    1 -3 4 1707.2822 1308.0984 0.0 1.94896 1.66
    3 -2 -1 1680.5075 1414.2343 -180.0 1.94269 1.80
    2 -3 2 20.2254 11.8807 -180.0 1.93938 0.02
    4 1 4 120.2128 55.4759 180.0 1.93317 0.12
    3 -2 2 400.0454 303.7486 0.0 1.92712 0.41
    4 0 3 281.0425 215.4451 180.0 1.92667 0.30
    3 4 4 0.5893 0.4190 0.0 1.92513 0.00
    1 -4 0 351.5635 276.8790 -0.0 1.92210 0.33
    2 -3 -2 1098.1662 941.4799 0.0 1.91954 1.07
    1 3 -5 3013.5305 2698.8752 0.0 1.91857 2.88
    4 4 1 298.6131 226.3870 0.0 1.91652 0.29
    0 2 -6 914.7784 669.4902 -0.0 1.90982 0.85
    1 -4 -1 369.4395 304.2624 180.0 1.90737 0.34
    4 3 -2 42.0827 35.5008 -180.0 1.90589 0.04
    0 4 -3 866.8829 761.2626 0.0 1.90536 0.81
    4 4 2 17.8621 10.8764 0.0 1.89773 0.02
    1 -4 1 15.7786 11.7892 -180.0 1.89610 0.01
    4 3 4 1428.6171 1176.7409 -0.0 1.89523 1.34
    4 4 0 0.6140 0.4901 180.0 1.89490 0.00
    2 5 1 111.0961 88.7219 -0.0 1.89372 0.10
    0 3 -5 178.0085 148.9349 -180.0 1.89335 0.16
    1 2 -6 7.6503 5.2755 180.0 1.89009 0.01
    2 5 0 60.3288 51.3204 0.0 1.88360 0.06
    4 0 -2 184.8648 166.7984 -180.0 1.88313 0.20
    2 3 6 171.2339 157.8707 180.0 1.88278 0.15
    1 3 6 542.4564 502.2650 0.0 1.88272 0.47
    1 1 7 272.0291 244.5059 -0.0 1.88260 0.24
    3 1 6 721.9298 523.4822 0.0 1.87868 0.65
    3 2 6 25.7037 17.4917 0.0 1.87451 0.02
    0 0 7 1658.7533 1377.3258 -0.0 1.87025 1.46
    2 -1 6 129.4161 111.2271 -180.0 1.86927 0.12
    3 3 -4 1259.7893 1096.2768 0.0 1.86904 1.19
    1 0 7 58.6798 50.9314 -180.0 1.86861 0.05
    3 -2 -2 630.7167 545.6077 -180.0 1.86704 0.62
    2 5 2 104.9760 84.9770 180.0 1.86496 0.09
    0 4 4 1145.8351 1252.0634 -180.0 1.85634 0.98
    1 5 1 110.9029 115.0059 180.0 1.85592 0.10
    4 2 -3 237.7488 269.6482 0.0 1.85550 0.23
    1 -4 -2 357.5267 363.4560 0.0 1.85461 0.31
    2 4 5 5.8263 5.4574 -0.0 1.85384 0.00
    1 5 0 1.2786 1.1648 -180.0 1.85300 0.00
    2 -2 5 276.3694 254.3492 -0.0 1.85210 0.25
    4 1 -3 850.1766 794.5841 -0.0 1.85137 0.85
    2 1 -6 1529.1404 1340.7896 0.0 1.84893 1.39
    0 1 7 2228.4880 1949.5069 0.0 1.84868 1.91
    2 -3 3 13.0286 11.5944 -0.0 1.84533 0.01
    3 -2 3 94.8750 85.4122 180.0 1.84416 0.09
    2 3 -5 546.5125 527.0119 0.0 1.84230 0.49
    4 4 3 676.2092 646.9245 0.0 1.84189 0.60
    2 0 -6 591.9752 580.5533 -0.0 1.83930 0.54
    4 4 -1 24.3642 24.9216 180.0 1.83674 0.02
    2 5 -1 902.4316 920.7082 -0.0 1.83640 0.79
    3 -1 -4 98.5624 98.3912 180.0 1.83535 0.10
    1 -4 2 129.1795 134.5015 180.0 1.83403 0.11
    4 -1 1 683.9659 698.4957 180.0 1.83373 0.68
    3 5 1 62.7209 63.4668 -180.0 1.83303 0.05
    3 1 -5 118.5089 121.8074 180.0 1.83083 0.11
    1 -2 6 276.8763 285.8147 -0.0 1.82984 0.24
    3 4 -3 458.7912 464.3526 -0.0 1.82896 0.41
    4 -1 0 296.2682 299.1159 -180.0 1.82885 0.30
    1 4 -4 643.0454 687.1824 -180.0 1.82666 0.56
    1 4 5 3203.0979 3463.9117 -180.0 1.82619 2.64
    1 5 2 35.2756 33.1317 -180.0 1.82247 0.03
    1 -2 -6 0.1746 0.1562 0.0 1.82165 0.00
    3 -1 5 224.9024 205.3796 180.0 1.82158 0.20
    4 0 4 129.7481 122.7601 0.0 1.82005 0.12
    2 1 7 327.3912 313.1014 -180.0 1.81985 0.27
    2 -3 -3 5.3417 5.1136 180.0 1.81983 0.00
    4 2 5 1368.7288 1326.8195 -180.0 1.81953 1.19
    3 5 0 573.9590 568.8789 0.0 1.81755 0.50
    1 5 -1 113.8481 106.7769 180.0 1.81422 0.10
    3 5 2 6.0794 6.1015 0.0 1.81311 0.01
    1 2 7 2718.0322 2894.8284 0.0 1.81255 2.21
    0 1 -7 72.0443 70.7648 0.0 1.80878 0.06
    4 -1 2 6.4602 5.9265 -0.0 1.80342 0.01
    2 5 3 83.8758 74.9343 -180.0 1.80232 0.07
    3 0 6 359.3548 314.8795 -180.0 1.80030 0.30
    1 -3 -5 53.2429 41.5360 -0.0 1.79777 0.04
    2 4 -4 37.1468 29.8390 180.0 1.79716 0.03
    3 2 -5 308.3103 253.2767 -180.0 1.79649 0.27
    4 1 5 476.6494 426.1707 180.0 1.79372 0.41
    4 -1 -1 4175.3456 3733.6425 180.0 1.78961 3.99
    3 3 6 484.4565 446.3956 180.0 1.78936 0.39
    3 4 5 529.7732 478.0127 -0.0 1.78932 0.43
    0 3 6 504.9471 467.1769 -180.0 1.78921 0.40
    2 2 7 71.5957 59.2678 -180.0 1.78678 0.06
    3 0 -5 2.9867 2.4614 -180.0 1.78660 0.00
    2 -2 -5 319.1664 279.2569 -0.0 1.78272 0.27
    5 2 1 141.6373 113.2157 -0.0 1.78173 0.13
    4 3 -3 53.1604 42.4116 180.0 1.77998 0.05
    1 0 -7 39.5541 31.8651 -0.0 1.77995 0.03
    2 2 -6 673.6040 577.0308 180.0 1.77915 0.56
    1 -3 5 10.6023 9.3146 180.0 1.77756 0.01
    1 -1 7 628.4600 544.6987 -180.0 1.77583 0.50
    2 0 7 26.7589 23.0475 180.0 1.77573 0.02
    1 -4 -3 259.5469 256.8081 -180.0 1.77257 0.21
    3 5 -1 63.1874 53.2677 -180.0 1.76922 0.05
    4 0 -3 47.3460 38.1473 0.0 1.76909 0.04
    4 3 5 1.2704 1.1217 -180.0 1.76842 0.00
    0 4 -4 4934.7657 4822.3471 0.0 1.76771 3.96
    5 2 2 8.5555 8.2196 0.0 1.76721 0.01
    3 -2 -3 896.8117 835.5129 -180.0 1.76653 0.79
    5 2 0 16.4817 14.2311 180.0 1.76370 0.01
    3 5 3 78.7239 74.5710 180.0 1.76106 0.06
    2 5 -2 1416.5865 1388.5130 -180.0 1.75990 1.14
    1 5 3 39.5757 35.3767 180.0 1.75818 0.03
    4 4 4 57.4677 51.2304 0.0 1.75812 0.05
    1 1 -7 1801.2667 1604.0127 0.0 1.75562 1.43
    2 -1 -6 448.6187 434.5778 180.0 1.75375 0.37
    5 3 1 125.8655 120.9381 0.0 1.75278 0.11
    0 2 7 45.2201 43.1063 180.0 1.75201 0.03
    4 4 -2 282.4158 287.3542 -0.0 1.75141 0.24
    1 5 -2 93.0540 78.8273 -0.0 1.74587 0.07
    1 -4 3 38.7025 32.0005 180.0 1.74579 0.03
    4 -1 3 72.5500 63.6625 0.0 1.74283 0.06
    5 3 2 1387.7793 1252.8771 -180.0 1.74141 1.16
    3 -2 4 924.5959 845.8554 -180.0 1.73952 0.76
    0 5 0 36.7452 34.4840 0.0 1.73850 0.03
    5 1 1 1501.3543 1432.9134 -180.0 1.73819 1.34
    0 5 1 600.6738 754.6568 180.0 1.73542 0.46
    5 3 0 11.4110 12.3282 0.0 1.73317 0.01
    2 -3 4 83.6146 90.1304 0.0 1.73259 0.07
    1 -1 -7 10.9484 11.8566 180.0 1.73215 0.01
    5 1 0 515.0804 529.1750 0.0 1.72382 0.46
    5 2 3 4.0214 3.9734 0.0 1.72243 0.00
    5 1 2 314.1415 314.9809 0.0 1.72232 0.27
    4 -1 -2 348.2746 352.2721 0.0 1.72219 0.31
    0 4 5 14.0864 12.8710 -0.0 1.71758 0.01
    5 2 -1 0.1388 0.1870 180.0 1.71594 0.00
    2 5 4 91.8313 123.7636 0.0 1.71536 0.07
    1 3 -6 7.2628 9.2676 -0.0 1.71313 0.01
    0 5 -1 163.8610 172.0137 -180.0 1.71156 0.12
    4 2 -4 17.8218 20.4754 0.0 1.71118 0.01
    4 1 -4 68.0606 72.9037 -0.0 1.71026 0.06
    2 -3 -4 30.0636 28.0547 -0.0 1.70455 0.02
    0 5 2 1515.9544 1639.2373 -0.0 1.70280 1.11
    5 3 3 188.4755 197.1612 -180.0 1.70080 0.15
    0 3 -6 210.5607 231.1788 0.0 1.70021 0.16
    4 0 5 104.5364 115.5262 0.0 1.69997 0.08
    4 5 1 367.5826 434.3539 180.0 1.69850 0.28
    2 4 6 374.9493 456.5712 180.0 1.69699 0.27
    3 3 -5 186.4263 205.5264 180.0 1.69556 0.14
    3 5 -2 57.7493 66.0288 -180.0 1.69539 0.04
    3 4 -4 362.8977 377.6809 0.0 1.69084 0.28
    2 3 7 1202.2851 1095.0961 -0.0 1.68796 0.85
    4 5 2 629.9032 585.9268 180.0 1.68761 0.47
    0 2 -7 674.2641 645.1737 180.0 1.68578 0.49
    5 3 -1 468.3455 454.8190 -0.0 1.68555 0.38
    3 1 7 928.3381 901.5387 180.0 1.68554 0.67
    3 2 7 1062.8037 1062.4525 -180.0 1.68475 0.76
    3 5 4 0.8623 0.8555 -0.0 1.68465 0.00
    1 3 7 339.8161 355.8547 180.0 1.68292 0.24
    2 -2 6 23.8048 24.7495 0.0 1.68218 0.02
    5 1 -1 186.7360 188.3690 -0.0 1.68136 0.16
    3 -3 0 424.4962 430.3482 180.0 1.68131 0.33
    4 5 0 859.1200 871.1972 180.0 1.68117 0.65
    3 -1 -5 122.0002 126.2621 180.0 1.67904 0.10
    5 1 3 176.7265 180.2989 -180.0 1.67858 0.14
    4 2 6 166.5946 160.6974 -0.0 1.67597 0.12
    3 -3 1 343.2367 329.2224 180.0 1.67572 0.26
    1 -4 -4 163.6314 166.7355 0.0 1.67256 0.12
    1 5 4 0.2818 0.2949 -180.0 1.67227 0.00
    1 4 -5 85.8358 101.3665 180.0 1.67125 0.06
    1 4 6 452.1429 537.2478 0.0 1.67081 0.31
    2 -1 7 33.8618 34.8629 -180.0 1.66946 0.02
    1 2 -7 350.1781 355.2820 0.0 1.66731 0.25
    2 -4 0 14.5884 15.0395 -0.0 1.66704 0.01
    3 -1 6 809.2032 837.1296 180.0 1.66616 0.60
    2 5 -3 188.5303 199.7392 0.0 1.66464 0.14
    5 4 1 147.8940 173.1818 -180.0 1.66101 0.11
    4 -1 4 134.3702 148.5114 -0.0 1.66059 0.10
    3 -3 -1 11.9204 11.6589 180.0 1.65963 0.01
    0 5 -2 351.2997 308.6371 0.0 1.65856 0.25
    4 4 5 0.7009 0.6041 -180.0 1.65760 0.00
    1 5 -3 281.2743 240.0346 -0.0 1.65749 0.20
    2 -4 1 189.9053 166.3554 0.0 1.65470 0.14
    5 2 4 336.0432 317.4818 -0.0 1.65385 0.25
    3 -2 -4 1367.3144 1305.4500 0.0 1.65364 1.04
    4 1 6 58.6133 56.1047 -180.0 1.65362 0.04
    2 3 -6 770.7111 746.8139 180.0 1.65343 0.56
    5 4 2 470.3114 450.8038 -0.0 1.65342 0.35
    2 -4 -1 119.9823 117.4702 180.0 1.65267 0.09
    3 4 6 899.7520 897.5855 -180.0 1.65177 0.61
    1 1 8 0.0187 0.0186 -180.0 1.65148 0.00
    4 4 -3 246.7181 236.6977 180.0 1.65011 0.18
    4 5 3 193.2127 186.8170 180.0 1.65007 0.14
    4 3 -4 489.8838 466.1851 -180.0 1.64931 0.37
    4 0 -4 22.4671 21.3127 180.0 1.64685 0.02
    0 5 3 6.4617 6.2473 180.0 1.64534 0.00
    5 2 -2 333.2089 322.9922 0.0 1.64525 0.26
    3 1 -6 36.8885 36.5839 0.0 1.64463 0.03
    2 4 -5 600.6613 597.1420 0.0 1.64391 0.43
    3 -3 2 139.8219 139.7345 -180.0 1.64365 0.10
    1 -4 4 0.4350 0.4477 -0.0 1.64268 0.00
    5 4 0 674.2338 673.0478 180.0 1.64222 0.50
    1 0 8 8.7162 7.9211 0.0 1.63996 0.01
    4 5 -1 31.6918 29.8863 180.0 1.63810 0.02
    4 3 6 159.2288 150.3370 0.0 1.63782 0.11
    1 -3 -6 15.7428 15.0495 -0.0 1.63763 0.01
    5 3 4 750.3784 745.0860 0.0 1.63672 0.54
    0 0 8 10.3798 10.2666 -0.0 1.63647 0.01
    5 0 1 259.4579 256.1078 180.0 1.63642 0.21
    2 1 -7 102.7359 101.7035 -0.0 1.63631 0.07
    4 -1 -3 391.1704 383.7411 -0.0 1.63570 0.31
    1 -2 7 99.4854 100.8315 180.0 1.63456 0.07
    2 0 -7 475.2961 478.2585 -180.0 1.63164 0.34
    0 4 -5 1437.8025 1520.4634 -0.0 1.63025 0.98
    1 -2 -7 57.9127 61.9795 -0.0 1.62774 0.04
    5 0 0 120.8922 131.0158 -180.0 1.62641 0.10
    3 0 7 703.9533 756.5317 0.0 1.62623 0.48
    3 -2 5 33.9476 36.3140 -0.0 1.62524 0.02
    3 3 7 182.4330 221.5639 -180.0 1.62412 0.12
    0 1 8 187.2531 229.7258 0.0 1.62395 0.12
    5 0 2 31.7135 41.1699 -0.0 1.62117 0.02
    5 4 3 0.1497 0.1747 0.0 1.62053 0.00
    2 -2 -6 16.4175 18.5241 180.0 1.61977 0.01
    1 -3 6 17.6007 20.6205 -180.0 1.61929 0.01
    4 -2 1 230.9691 264.6221 0.0 1.61833 0.17
    3 2 -6 198.1570 219.1933 -180.0 1.61762 0.14
    2 -4 2 754.0121 823.5091 180.0 1.61737 0.52
    4 -2 0 162.5592 175.2224 180.0 1.61694 0.12
    5 1 -2 11.6641 12.0337 -0.0 1.61666 0.01
    5 3 -2 921.3639 935.5894 180.0 1.61644 0.68
    2 5 5 27.2690 29.9538 -0.0 1.61474 0.02
    3 0 -6 13.1318 15.4476 -180.0 1.61430 0.01
    3 -3 -2 148.7076 196.1706 -0.0 1.61367 0.11
    2 -4 -2 97.7305 133.8753 -0.0 1.61358 0.07
    2 -3 5 109.8136 150.1401 -180.0 1.61320 0.07
    2 1 8 2.6472 3.6431 -0.0 1.61300 0.00
    5 1 4 38.6353 52.6422 -0.0 1.61296 0.03
    0 3 7 388.3246 458.8555 -180.0 1.61075 0.25
    1 2 8 10.8715 16.8621 180.0 1.60551 0.01
    3 5 -3 17.6488 27.2529 0.0 1.60540 0.01
    5 4 -1 67.9262 117.4337 0.0 1.59964 0.05
    4 -2 2 91.5667 157.3185 180.0 1.59548 0.07
    3 5 5 411.0808 597.2618 0.0 1.59325 0.26
    0 1 -8 8.9087 12.7303 -180.0 1.59293 0.01
    5 0 -1 159.1375 227.7843 -180.0 1.59249 0.12
    2 2 8 262.3152 385.1032 0.0 1.59172 0.16
    4 -2 -1 3.2130 4.7461 180.0 1.59150 0.00
    4 5 4 13.0237 19.5313 -180.0 1.59091 0.01
    3 -3 3 258.4636 429.4294 -0.0 1.58939 0.18
    0 5 -3 0.0012 0.0019 -180.0 1.58638 0.00
    2 2 -7 18.9884 41.9328 -180.0 1.58549 0.01
    2 -3 -5 1.0759 2.4597 -180.0 1.58498 0.00
    5 0 3 7.8264 9.7997 0.0 1.58268 0.01
    0 4 6 283.1022 334.2478 0.0 1.58228 0.18
    2 0 8 33.4843 38.8764 0.0 1.58020 0.02
    1 -5 0 15.0612 17.1328 -0.0 1.57968 0.01
    2 6 1 259.0003 281.8173 0.0 1.57799 0.16
    4 0 6 129.0084 135.6681 -180.0 1.57748 0.09
    4 5 -2 538.8362 581.1306 0.0 1.57489 0.36
    1 5 5 1460.1326 1607.7900 -0.0 1.57455 0.90
    1 -1 8 929.8229 1021.7313 -0.0 1.57434 0.58
    4 1 -5 84.1288 91.8716 180.0 1.57392 0.06
    1 -5 -1 298.1340 333.0240 0.0 1.57329 0.19
    2 -1 -7 138.6925 154.6518 0.0 1.57284 0.09
    4 2 -5 2.0885 2.3675 0.0 1.57282 0.00
    1 0 -8 2.9295 3.1773 0.0 1.57088 0.00
    2 6 0 567.4866 628.3798 -180.0 1.57031 0.36
    0 5 4 152.0064 170.2889 -0.0 1.57023 0.09
    5 2 5 488.2432 539.6069 180.0 1.56979 0.32
    5 4 4 5.7217 6.7505 180.0 1.56660 0.00
    4 -1 5 21.9475 24.9728 -0.0 1.56608 0.01
    1 -4 -5 147.2814 154.4998 -180.0 1.56491 0.09
    1 -5 1 264.0559 229.9722 180.0 1.56337 0.17
    2 6 2 150.7731 133.0568 -180.0 1.56301 0.09
    3 6 1 2.5000 2.2180 -0.0 1.56285 0.00
    2 5 -4 229.7797 198.2365 -180.0 1.56067 0.15
    5 2 -3 830.1067 749.8847 -0.0 1.56000 0.58
    2 -4 3 139.7331 126.2802 -180.0 1.55983 0.09
    0 2 8 329.8108 303.2124 180.0 1.55901 0.20
    1 5 -4 1931.0668 1781.2216 -0.0 1.55872 1.22
    3 4 -5 243.3026 226.2188 -180.0 1.55740 0.16
    5 3 5 199.4943 190.2581 -180.0 1.55687 0.13
    2 -4 -3 199.0712 234.8922 180.0 1.55474 0.13
    1 1 -8 1051.8005 1201.6774 180.0 1.55233 0.65
    3 6 2 0.1483 0.1716 0.0 1.55218 0.00
    2 4 7 65.5017 75.3753 0.0 1.55194 0.04
    3 6 0 1107.9086 1311.1887 180.0 1.55147 0.69
    4 -2 3 50.2094 59.5511 -0.0 1.55132 0.03
    4 4 6 3.6958 4.5321 -180.0 1.55035 0.00
    3 -3 -3 79.0946 132.6682 180.0 1.54918 0.05
    4 -2 -2 59.2723 80.9229 -0.0 1.54524 0.04
    1 -5 -2 0.9868 1.4691 -180.0 1.54500 0.00
    4 4 -4 190.7041 229.6411 -0.0 1.54269 0.12
    3 3 -6 93.0399 97.4881 -0.0 1.54106 0.06
    2 6 -1 34.3770 37.3262 0.0 1.54094 0.02
    1 3 -7 103.3586 113.3541 180.0 1.54034 0.06
    4 2 7 281.8153 306.2654 -180.0 1.54003 0.17
    1 -1 -8 347.5659 372.7486 -0.0 1.53943 0.21
    4 -1 -4 23.2282 24.8654 180.0 1.53933 0.02
    5 0 -2 9.1208 9.8145 180.0 1.53889 0.01
    5 4 -2 1.3195 1.4252 -180.0 1.53850 0.00
    3 -2 -5 76.2566 81.9547 0.0 1.53827 0.05
    5 1 -3 128.8073 144.1404 -180.0 1.53726 0.09
    1 6 1 293.7156 342.4286 180.0 1.53570 0.18
    3 -1 -6 9.0503 10.5333 0.0 1.53533 0.01
    0 3 -7 55.6775 60.5510 -180.0 1.53469 0.03
    1 -4 5 86.7357 92.3181 -0.0 1.53440 0.05
    5 3 -3 17.5609 18.9420 0.0 1.53369 0.01
    5 1 5 428.2931 482.1762 0.0 1.53301 0.28
    1 6 0 267.6375 310.9294 -0.0 1.53236 0.16
    5 5 1 374.6198 438.9925 0.0 1.53233 0.24
    2 -2 7 30.2194 40.5441 180.0 1.53047 0.02
    1 4 -6 32.3203 40.4531 0.0 1.52850 0.02
    1 4 7 153.2427 192.2448 -180.0 1.52810 0.09
    5 5 2 6.3079 7.8973 0.0 1.52803 0.00
    2 6 3 74.9291 95.0111 -0.0 1.52723 0.04
    1 -5 2 342.8813 451.6220 -0.0 1.52637 0.21
    4 0 -5 0.0538 0.0651 0.0 1.52573 0.00
    5 0 4 33.3243 39.3888 -180.0 1.52566 0.02
    3 -1 7 1.0952 1.0751 180.0 1.52369 0.00
    4 3 -5 1091.4466 1074.6104 180.0 1.52272 0.70
    2 3 8 32.8914 34.3052 180.0 1.52230 0.02
    3 2 8 1364.1366 1467.1848 0.0 1.52198 0.79
    4 1 7 614.7361 664.5284 180.0 1.52099 0.37
    3 1 8 136.2663 147.2861 -0.0 1.52092 0.08
    3 6 3 0.6609 0.7307 0.0 1.52079 0.00
    3 4 7 0.3068 0.3311 0.0 1.52079 0.00
    3 6 -1 954.2419 1133.4417 -0.0 1.51945 0.58
    3 -3 4 28.1249 33.8065 180.0 1.51929 0.02
    1 6 2 963.3205 1284.8952 -0.0 1.51821 0.56
    4 5 5 174.6439 227.9688 -0.0 1.51690 0.10
    5 5 0 58.1710 76.2627 -0.0 1.51592 0.04
    1 3 8 110.6042 162.9074 -180.0 1.51496 0.06
    4 3 7 158.7587 188.9606 180.0 1.51187 0.09
    3 -2 6 820.7208 974.8936 0.0 1.51037 0.50
    2 5 6 424.3957 505.0944 -180.0 1.50950 0.24
    1 6 -1 474.3398 573.5388 -180.0 1.50861 0.28
    3 5 -4 257.9737 324.5811 180.0 1.50795 0.16
    0 2 -8 249.2424 347.1279 -0.0 1.50540 0.14
    2 4 -6 326.4734 465.5228 -180.0 1.50394 0.19
    5 -1 1 0.9609 1.4106 0.0 1.50355 0.00
    5 5 3 179.9027 264.3548 -180.0 1.50354 0.11
    0 5 -4 13.9043 23.1197 180.0 1.50268 0.01
    2 -1 8 181.9760 285.7653 -0.0 1.50233 0.10
    0 4 -6 178.1811 193.1617 0.0 1.50046 0.10
    4 5 -3 343.3221 422.2837 -180.0 1.49844 0.21
    1 -5 -3 141.5473 178.3070 180.0 1.49817 0.08
    5 4 5 0.4517 0.5904 -0.0 1.49772 0.00
    5 -1 0 118.1670 160.5873 180.0 1.49734 0.08
    2 -3 6 132.7137 211.2230 -0.0 1.49561 0.08
    3 5 6 42.5244 66.4246 -0.0 1.49538 0.02
    4 6 1 330.4451 469.8252 -180.0 1.49490 0.19
    1 -3 -7 13.7435 17.3875 180.0 1.49400 0.01
    2 6 -2 109.9430 133.9120 -0.0 1.49335 0.06
    2 3 -7 314.2053 372.9646 -0.0 1.49302 0.18
    4 -2 4 90.2637 104.9699 -180.0 1.49092 0.06
    5 -1 2 447.8474 533.5107 180.0 1.49015 0.29
    4 6 2 6.7903 8.4218 -0.0 1.48900 0.00
    1 2 -8 274.9285 341.5586 -180.0 1.48874 0.16
    2 -4 4 42.7606 54.3568 -0.0 1.48840 0.02
    3 1 -7 17.3771 24.1746 -180.0 1.48616 0.01
    0 5 5 616.6673 871.5784 0.0 1.48507 0.34
    4 -2 -3 65.5131 87.8918 180.0 1.48337 0.04
    2 -4 -4 2.0741 2.6703 0.0 1.48252 0.00
    1 6 3 346.0229 488.3030 0.0 1.48195 0.19
    4 6 0 54.2754 79.8266 -180.0 1.48153 0.03
    5 5 -1 3.6839 5.7053 -0.0 1.48071 0.00
    6 3 1 107.9082 141.3672 -180.0 1.47942 0.07
    6 2 1 30.5371 42.1724 180.0 1.47868 0.02
    3 3 8 82.2284 124.8318 0.0 1.47834 0.04
    5 2 6 3.0870 4.9439 -0.0 1.47816 0.00
    1 -3 7 81.8012 139.8636 -180.0 1.47775 0.05
    6 3 2 175.1802 271.9582 -0.0 1.47591 0.11
    2 -2 -7 12.3921 18.9254 -180.0 1.47553 0.01
    3 0 8 9.8878 15.2752 -0.0 1.47542 0.01
    2 6 4 4.5016 6.7728 180.0 1.47473 0.00
    6 2 2 2.3693 3.3009 -0.0 1.47368 0.00
    1 5 6 491.2174 699.4129 180.0 1.47316 0.27
    1 -5 3 102.7975 147.8270 0.0 1.47288 0.06
    3 -3 -4 288.9831 414.9607 -0.0 1.47284 0.17
    3 6 4 85.7675 123.4510 0.0 1.47225 0.05
    5 -1 -1 81.1259 116.9079 0.0 1.47223 0.05
    1 -2 8 2.4070 3.4827 -180.0 1.47190 0.00
    5 0 -3 8.9174 12.8321 0.0 1.47141 0.01
    3 6 -2 333.2917 487.9449 -0.0 1.47043 0.19
    1 1 9 213.1408 315.3147 -0.0 1.46993 0.12
    5 3 6 218.5827 320.7427 0.0 1.46883 0.12
    2 -3 -6 7.1993 10.5064 0.0 1.46864 0.00
    5 2 -4 10.0090 13.8470 -0.0 1.46795 0.01
    4 -1 6 4.4392 5.8291 180.0 1.46728 0.00
    1 6 -2 208.4627 273.0069 -0.0 1.46715 0.12
    1 -2 -8 21.9311 28.4139 -180.0 1.46621 0.01
    5 4 -3 155.2985 177.4257 0.0 1.46517 0.09
    3 0 -7 43.3352 49.1847 -180.0 1.46513 0.03
    6 2 0 651.2042 732.4078 0.0 1.46503 0.41
    2 1 -8 31.9845 35.4259 180.0 1.46473 0.02
    3 2 -7 104.4012 114.2810 -180.0 1.46468 0.06
    4 6 3 3.2514 3.6662 -0.0 1.46448 0.00
    6 3 0 69.9316 74.2689 0.0 1.46428 0.04
    2 0 -8 17.6556 20.2906 180.0 1.46283 0.01
    5 5 4 0.8828 0.9613 -180.0 1.46162 0.00
    1 0 9 1020.6497 1100.4833 -180.0 1.46033 0.55
    4 0 7 495.8024 524.2368 0.0 1.45965 0.28
    5 -1 3 263.5202 292.6271 -0.0 1.45865 0.16
    0 3 8 269.7804 295.6619 -0.0 1.45842 0.14
    1 5 -5 319.9177 395.0596 -0.0 1.45733 0.18
    1 -4 -6 39.1990 49.2639 -180.0 1.45729 0.02
    0 4 7 14.0313 17.6341 -0.0 1.45626 0.01
    5 0 5 1.2196 1.5753 -180.0 1.45604 0.00
    2 5 -5 9.1214 12.1677 180.0 1.45570 0.01
    0 0 9 115.6856 148.3317 -0.0 1.45464 0.06
    6 3 3 406.0578 522.6643 180.0 1.45415 0.24
    6 2 3 5.0737 7.9001 180.0 1.45059 0.00
    5 1 -4 18.3078 26.3693 180.0 1.45037 0.01
    4 6 -1 18.3248 27.7130 -180.0 1.45038 0.01
    0 6 0 3.4240 4.3351 0.0 1.44875 0.00
    0 6 1 270.9045 319.0519 -180.0 1.44838 0.14
    4 1 -6 38.7543 42.4694 -0.0 1.44769 0.02
    0 1 9 329.0710 377.9254 -0.0 1.44724 0.17
    5 1 6 387.6712 531.1336 -180.0 1.44592 0.22
    2 1 9 42.4091 59.5945 -180.0 1.44574 0.02
    4 2 -6 82.6836 121.4914 0.0 1.44542 0.05
    5 3 -4 0.0611 0.1042 0.0 1.44456 0.00
    3 -4 0 5.8594 9.7734 -0.0 1.44451 0.00
    4 4 7 12.5971 23.9977 -180.0 1.44366 0.01
    4 -1 -5 57.3225 75.2164 180.0 1.44044 0.03
    3 -3 5 1.1874 1.5632 0.0 1.43997 0.00
    3 -4 1 1558.6055 2020.3051 0.0 1.43956 0.87
    6 4 1 62.9205 78.0292 -180.0 1.43902 0.04
    1 2 9 64.4180 76.8349 0.0 1.43862 0.03
    1 -5 -4 138.0823 157.6340 0.0 1.43769 0.07
    6 4 2 410.6646 472.8773 -0.0 1.43718 0.23
    6 1 1 286.6151 329.9894 0.0 1.43698 0.18
    4 4 -5 267.5384 308.6817 -180.0 1.43624 0.15
    4 5 6 62.5164 85.2063 0.0 1.43479 0.03
    6 2 -1 124.4356 179.9676 180.0 1.43422 0.08
    3 4 -6 6.8639 9.7256 0.0 1.43376 0.00
    2 6 -3 10.2736 12.9851 0.0 1.43244 0.01
    6 3 -1 157.8196 205.3991 -180.0 1.43215 0.09
    3 -4 -1 250.8719 333.1232 0.0 1.43205 0.14
    2 2 9 15.6631 21.9044 -180.0 1.43172 0.01
    0 6 -1 217.4446 306.1278 -180.0 1.43168 0.11
    6 1 2 11.4972 16.7983 -0.0 1.43102 0.01
    5 -1 -2 0.5041 0.7367 -0.0 1.43093 0.00
    1 6 4 182.1980 271.3523 -0.0 1.43077 0.09
    0 6 2 314.3654 476.4541 0.0 1.43062 0.16
    5 5 -2 7.8332 11.5741 -180.0 1.43046 0.00
    1 -4 6 20.3745 25.4101 -0.0 1.42776 0.01
    3 -2 -6 80.9653 93.8532 -180.0 1.42685 0.05
    2 2 -8 601.5031 688.6651 180.0 1.42658 0.32
    6 1 0 151.5461 166.5736 -0.0 1.42579 0.09
    4 -3 0 583.1441 653.3606 180.0 1.42500 0.33
    4 -3 1 1161.6774 1301.2332 -0.0 1.42460 0.66
    4 6 4 50.9552 56.3439 0.0 1.42399 0.03
    6 4 0 17.5626 18.8585 180.0 1.42374 0.01
    0 1 -9 1281.7110 1391.5000 180.0 1.42246 0.66
    2 4 8 89.4771 93.9311 -180.0 1.42162 0.04
    2 -1 -8 90.8592 98.4183 -0.0 1.42135 0.05
    2 0 9 89.6720 108.6261 180.0 1.42064 0.05
    5 4 6 19.6950 26.5267 180.0 1.42018 0.01
    4 -2 5 6.0161 8.1720 -180.0 1.42006 0.00
    6 4 3 131.4678 205.1745 -180.0 1.41839 0.07
    3 -4 2 2.4386 4.1332 0.0 1.41775 0.00
    6 3 4 24.1667 42.7407 -180.0 1.41644 0.01
    4 2 8 38.7205 62.2979 0.0 1.41571 0.02
    4 5 -4 2.8378 4.6065 0.0 1.41531 0.00
    0 5 -5 16.4105 24.0415 0.0 1.41417 0.01
    2 -5 0 238.9100 291.0233 -180.0 1.41301 0.12
    5 -1 4 21.0768 25.9741 -0.0 1.41233 0.01
    1 6 -3 0.9400 1.1465 -180.0 1.41220 0.00
    1 -1 9 274.0046 335.7609 180.0 1.41211 0.14
    6 2 4 107.1247 131.4344 -180.0 1.41184 0.06
    4 -2 -4 293.1836 360.9265 0.0 1.41168 0.17
    3 6 5 290.0074 357.3338 180.0 1.41138 0.15
    4 0 -6 95.6303 118.2596 -180.0 1.41123 0.05
    2 6 5 4.9072 5.9308 -180.0 1.41063 0.00
    3 5 -5 169.8663 198.1924 -0.0 1.40970 0.09
    2 -4 5 0.2180 0.2566 0.0 1.40935 0.00
    3 6 -3 179.3048 214.8763 0.0 1.40925 0.09
    4 -3 -1 96.3205 118.7656 0.0 1.40880 0.05
    6 1 3 59.9510 75.6617 0.0 1.40855 0.03
    1 -5 4 39.0543 53.8056 180.0 1.40806 0.02
    4 -3 2 266.4173 336.3396 0.0 1.40764 0.15
    3 -1 -7 28.8047 33.1959 -0.0 1.40663 0.02
    5 5 5 115.7992 135.3527 0.0 1.40650 0.06
    2 5 7 891.6485 1037.3324 180.0 1.40597 0.44
    3 3 -7 225.1262 262.4968 -0.0 1.40582 0.12
    2 -5 -1 84.2999 99.1183 0.0 1.40552 0.04
    1 0 -9 12.9927 15.3868 -180.0 1.40509 0.01
    4 3 -6 44.9954 53.8993 180.0 1.40496 0.02
    4 6 -2 3.0667 3.5901 180.0 1.40465 0.00
    2 -5 1 183.4989 212.2719 -0.0 1.40418 0.09
    3 -4 -2 681.4001 753.9800 -180.0 1.40350 0.36
    2 -4 -5 38.5219 40.7816 -0.0 1.40311 0.02
    0 2 9 41.5913 41.8255 0.0 1.40199 0.02
    1 4 -7 144.4826 162.0362 180.0 1.40071 0.07
    3 -2 7 431.0875 483.3719 0.0 1.40054 0.22
    3 4 8 235.4786 267.5765 180.0 1.40042 0.12
    1 4 8 576.9224 657.4952 -0.0 1.40035 0.28
    4 1 8 7.1756 7.9790 -180.0 1.39960 0.00
    0 6 -2 45.6070 50.9991 180.0 1.39895 0.02
    6 1 -1 68.6269 80.5351 180.0 1.39862 0.04
    3 5 7 435.7036 538.7150 180.0 1.39739 0.21
    2 -2 8 62.7038 77.4617 -180.0 1.39737 0.03
    0 6 3 102.9245 127.5298 180.0 1.39730 0.05
    3 -1 8 183.4369 226.9920 -180.0 1.39629 0.09
    0 5 6 239.9958 292.6246 180.0 1.39626 0.12
    5 0 -4 385.1402 480.8728 -0.0 1.39595 0.22
    4 3 8 73.7791 105.1246 -180.0 1.39501 0.04
    1 3 -8 50.8342 71.7382 -0.0 1.39499 0.03
    0 3 -8 105.2211 150.8745 0.0 1.39361 0.05
    6 4 -1 65.9734 79.2388 -0.0 1.39289 0.04
    5 6 1 164.9749 198.3545 180.0 1.39240 0.08
    3 -3 -5 247.9493 296.0129 -180.0 1.39081 0.13
    1 1 -9 702.3469 822.4145 0.0 1.39051 0.35
    5 6 2 97.5415 113.0980 180.0 1.39043 0.05
    6 2 -2 496.7040 498.6925 0.0 1.38936 0.28
    6 3 -2 13.9342 17.1285 180.0 1.38624 0.01
    5 4 -4 634.2640 735.5303 -180.0 1.38564 0.34
    5 2 7 274.9120 316.2019 0.0 1.38513 0.14
    2 -3 7 205.6958 243.3620 0.0 1.38472 0.10
    6 4 4 82.6624 98.2916 -0.0 1.38457 0.04
    1 -1 -9 261.4157 319.1298 -180.0 1.38368 0.13
    3 2 9 24.6468 31.7035 0.0 1.38309 0.01
    2 -5 -2 124.7010 160.3531 -180.0 1.38247 0.06
    2 3 9 24.8808 31.4419 -0.0 1.38180 0.01
    0 4 -7 273.1354 344.8983 -0.0 1.38178 0.13
    3 -4 3 0.0444 0.0590 -0.0 1.38125 0.00
    3 1 9 124.2677 169.1197 -0.0 1.38106 0.06
    2 -5 2 7.5877 11.9581 0.0 1.37992 0.00
    5 0 6 48.5080 72.2210 180.0 1.37958 0.03
    2 4 -7 61.0754 79.1759 180.0 1.37898 0.03
    5 6 0 4.6781 5.9759 180.0 1.37883 0.00
    5 3 7 45.3023 50.0654 180.0 1.37867 0.02
    4 -3 -2 416.2630 527.0524 -180.0 1.37763 0.22
    5 -1 -3 11.0385 14.4084 180.0 1.37742 0.01
    4 -3 3 14.5259 24.1047 -0.0 1.37582 0.01
    5 2 -5 14.9680 27.2003 -180.0 1.37506 0.01
    1 5 7 99.8734 159.1435 -180.0 1.37376 0.05
    1 3 9 126.6363 195.5699 0.0 1.37359 0.06
    5 6 3 112.9417 148.5550 -0.0 1.37310 0.06
    6 1 4 469.7979 527.9309 180.0 1.37179 0.25
    4 6 5 0.4693 0.5287 0.0 1.37138 0.00
    4 -1 7 410.5771 506.0203 -0.0 1.36985 0.21
    5 5 -3 52.4055 65.1389 180.0 1.36976 0.03
    1 6 5 3.1715 4.0667 0.0 1.36932 0.00
    1 -5 -5 2.0838 2.7208 -0.0 1.36878 0.00
    1 -3 -8 21.9212 31.0481 -180.0 1.36739 0.01
    6 5 1 117.3358 199.5775 -0.0 1.36668 0.06
    6 3 5 0.3799 0.7943 180.0 1.36639 0.00
    6 5 2 43.5126 84.8522 0.0 1.36628 0.02
    6 0 1 3.0741 4.1197 -0.0 1.36376 0.00
    5 -2 1 3.0659 4.1100 -180.0 1.36369 0.00
    2 6 -4 756.5082 1012.0897 -0.0 1.36339 0.37
    2 -1 9 14.3442 17.4071 0.0 1.36208 0.01
    5 1 -5 39.2716 44.8194 0.0 1.36175 0.02
    3 -4 -3 5.8072 6.5266 0.0 1.36162 0.00
    6 2 5 728.1641 755.1184 0.0 1.36108 0.37
    5 -2 0 111.1956 111.8951 180.0 1.36023 0.06
    2 -3 -7 124.9841 119.1851 0.0 1.35975 0.06
    1 5 -6 40.4389 38.7383 0.0 1.35859 0.02
    6 1 -2 2.8401 2.7110 -0.0 1.35809 0.00
    0 2 -9 1683.3421 1598.8978 -180.0 1.35792 0.80
    6 0 2 950.2928 895.4221 -180.0 1.35750 0.52
    5 1 7 217.3061 200.7939 -0.0 1.35733 0.11
    3 -3 6 63.5012 59.1252 -180.0 1.35709 0.03
    2 3 -8 62.7319 57.5160 -180.0 1.35694 0.03
    5 -1 5 4.8186 4.7176 180.0 1.35540 0.00
    6 0 0 290.7801 284.0399 180.0 1.35535 0.16
    2 5 -6 232.3230 228.8728 0.0 1.35466 0.11
    5 3 -5 213.8404 207.8961 0.0 1.35461 0.11
    1 -4 -7 581.1722 573.4617 0.0 1.35446 0.27
    0 6 -3 181.5306 198.8554 -0.0 1.35366 0.09
    1 -3 8 28.5510 33.1110 -0.0 1.35314 0.01
    5 -2 2 644.1363 765.9259 0.0 1.35252 0.34
    6 5 0 175.2271 212.2272 180.0 1.35241 0.09
    0 6 4 60.3183 71.6852 -180.0 1.35156 0.03
    3 1 -8 53.9952 63.7428 -0.0 1.35150 0.03
    6 5 3 15.9547 18.5040 -180.0 1.35126 0.01
    3 7 1 567.6531 657.2040 0.0 1.35124 0.27
    3 3 9 0.4729 0.5468 180.0 1.35124 0.00
    5 6 -1 104.5384 120.1074 0.0 1.35103 0.05
    4 0 8 23.1435 26.0162 180.0 1.35022 0.01
    4 5 7 7.0699 7.9593 0.0 1.35012 0.00
    2 -2 -8 61.0122 70.2075 -180.0 1.34946 0.03
    6 4 -2 498.9213 575.7086 180.0 1.34939 0.25
    4 6 -3 6.4958 7.5017 -180.0 1.34846 0.00
    1 6 -4 77.5958 91.9117 0.0 1.34846 0.04
    2 7 1 3.3167 3.6707 0.0 1.34740 0.00
    2 -5 -3 3.6546 4.9686 180.0 1.34606 0.00
    3 0 9 3.2797 4.7164 180.0 1.34559 0.00
    3 7 2 274.2685 365.6940 180.0 1.34547 0.13
    4 -1 -6 80.7085 89.7753 180.0 1.34406 0.04
    4 -2 6 0.8781 1.0171 -180.0 1.34403 0.00
    1 2 -9 23.5619 27.8508 180.0 1.34312 0.01
    3 6 6 784.2655 926.2363 -0.0 1.34312 0.36
    5 5 6 6.1433 7.3261 -180.0 1.34283 0.00
    3 7 0 97.4366 115.7176 -180.0 1.34274 0.05
    2 -5 3 11.1533 13.4221 0.0 1.34254 0.01
    5 -2 -1 203.3983 242.9192 -0.0 1.34244 0.11
    5 6 4 144.5317 171.5083 0.0 1.34208 0.07
    4 4 8 300.9666 366.5002 0.0 1.34202 0.14
    0 4 8 50.1211 61.0675 0.0 1.34191 0.02
    2 7 0 53.6802 62.0621 -0.0 1.34148 0.02
    3 6 -4 143.1047 160.2110 -180.0 1.34082 0.07
    2 6 6 245.4506 290.0434 -0.0 1.33995 0.11
    1 -6 0 5.1448 6.5115 -180.0 1.33958 0.00
    5 4 7 167.8565 215.8970 180.0 1.33932 0.08
    2 7 2 0.6414 0.7767 -180.0 1.33916 0.00
    6 4 5 0.0162 0.0194 180.0 1.33883 0.00
    6 0 3 35.7045 42.4088 -180.0 1.33715 0.02
    1 -5 5 42.3467 54.3248 -180.0 1.33695 0.02
    1 -6 -1 43.5866 58.0723 -0.0 1.33678 0.02
    3 0 -8 3.4385 4.5644 180.0 1.33674 0.00
    1 -2 9 120.7372 168.2081 180.0 1.33567 0.05
    4 -2 -5 0.0953 0.1230 0.0 1.33535 0.00
    4 4 -6 0.2918 0.3390 -180.0 1.33506 0.00
    6 2 -3 346.4533 354.5102 -180.0 1.33438 0.18
    4 -3 -3 187.0821 200.7491 0.0 1.33435 0.09
    3 2 -8 41.4456 43.1384 0.0 1.33418 0.02
    4 1 -7 50.7314 51.5415 180.0 1.33359 0.03
    3 -4 4 25.6021 28.2482 0.0 1.33339 0.01
    6 0 -1 234.1218 275.0088 0.0 1.33304 0.13
    4 -3 4 92.6225 117.0669 0.0 1.33206 0.04
    1 -2 -9 146.2045 169.3889 180.0 1.33088 0.07
    4 2 -7 163.4902 189.1399 -180.0 1.33072 0.08
    4 5 -5 23.6559 27.7210 -0.0 1.33067 0.01
    6 3 -3 137.8165 160.8719 -0.0 1.33051 0.07
    0 3 9 34.2991 38.5895 180.0 1.32857 0.02
    1 -6 1 41.0884 44.7769 0.0 1.32849 0.02
    2 -4 6 18.9917 16.1735 180.0 1.32781 0.01
    5 -2 3 0.6297 0.5753 -0.0 1.32774 0.00
    1 -4 7 3.1106 2.9604 0.0 1.32681 0.00
    3 7 3 116.1344 122.8593 -180.0 1.32595 0.05
    0 5 -6 66.9341 76.7951 180.0 1.32584 0.03
    6 5 -1 277.9355 282.0606 -0.0 1.32480 0.13
    2 1 -9 87.2409 86.5503 -0.0 1.32406 0.04
    6 1 5 295.0963 294.5220 -0.0 1.32401 0.15
    1 1 10 153.1443 153.3865 0.0 1.32378 0.07
    2 0 -9 3.6375 3.6401 -0.0 1.32374 0.00
    6 5 4 7.9425 8.2956 0.0 1.32299 0.00
    3 -2 -7 0.9158 0.9486 -180.0 1.32287 0.00
    2 7 -1 602.6213 698.1895 180.0 1.32196 0.27
    3 4 -7 266.1255 311.3517 0.0 1.32186 0.12
    2 -4 -6 123.4892 146.0167 -0.0 1.32155 0.06
    3 7 -1 71.1615 93.7889 0.0 1.32075 0.03
    1 -6 -2 0.0002 0.0003 180.0 1.32037 0.00
    4 7 1 1.8826 2.7214 -0.0 1.31899 0.00
    2 7 3 157.4019 215.6305 0.0 1.31751 0.07
    5 0 -5 66.0047 88.9831 -180.0 1.31748 0.03
    5 -1 -4 5.0198 5.6973 -180.0 1.31599 0.00
    4 7 2 48.8033 57.5955 180.0 1.31599 0.02
    1 0 10 0.0060 0.0066 -0.0 1.31569 0.00
    3 5 -6 58.9619 66.9521 180.0 1.31497 0.03
    5 -2 -2 321.6883 409.5558 180.0 1.31196 0.16
    5 6 -2 100.4387 124.3886 -0.0 1.31148 0.05
    4 6 6 619.8987 747.2571 -180.0 1.31086 0.27
    3 -4 -4 19.3880 21.2450 -0.0 1.30996 0.01
    0 0 10 4.1416 4.0066 180.0 1.30917 0.00
    4 7 0 331.9851 327.2482 -0.0 1.30873 0.15
    0 5 7 55.7297 53.7791 -0.0 1.30841 0.02
    2 1 10 67.7872 66.4681 -0.0 1.30836 0.03
    1 7 1 72.8494 71.6088 180.0 1.30835 0.03
    6 3 6 56.3471 57.4827 -180.0 1.30804 0.03
    2 5 8 1030.5746 1060.0977 -0.0 1.30794 0.44
    3 -3 -6 798.4185 823.2812 180.0 1.30787 0.37
    6 1 -3 209.4557 219.0698 180.0 1.30765 0.11
    2 4 9 1.9765 1.5649 0.0 1.30623 0.00
    4 0 -7 4.5442 3.5230 -180.0 1.30597 0.00
    1 7 0 245.0601 206.4339 0.0 1.30524 0.11
    0 1 10 399.0725 353.1605 -180.0 1.30480 0.17
    5 4 -5 1152.7301 1036.2118 180.0 1.30463 0.54
    6 0 4 664.8149 604.5898 0.0 1.30454 0.33
    1 -6 2 244.7234 222.0324 -180.0 1.30453 0.11
    4 2 9 54.0510 50.2533 0.0 1.30420 0.02
    3 5 8 789.0605 799.6594 -180.0 1.30332 0.33
    5 5 -4 197.1924 201.9198 -0.0 1.30307 0.09
    6 2 6 590.3163 639.8419 180.0 1.30235 0.27
    1 6 6 1502.0070 1665.7888 -180.0 1.30208 0.64
    1 2 10 121.4999 133.5380 180.0 1.30180 0.05
    5 0 7 85.5216 89.0800 -0.0 1.30098 0.04
    5 6 5 17.7647 18.5775 180.0 1.30005 0.01
    4 7 3 25.8250 26.6303 180.0 1.30000 0.01
    0 6 -4 333.0028 355.3635 180.0 1.29950 0.15
    2 -5 -4 59.5975 60.9254 -0.0 1.29939 0.03
    2 2 10 94.1545 86.1904 0.0 1.29896 0.04
    6 0 -2 29.8785 27.1343 -180.0 1.29883 0.02
    3 -2 8 22.3802 20.1391 0.0 1.29867 0.01
    1 7 2 3.4709 3.0904 0.0 1.29850 0.00
    4 3 -7 6.3097 5.5193 -0.0 1.29792 0.00
    0 6 5 1.5668 1.4892 180.0 1.29712 0.00
    6 4 -3 1745.1401 1654.1728 0.0 1.29681 0.82
    1 -5 -6 41.1257 34.8955 180.0 1.29603 0.02
    2 -5 4 283.1086 240.4782 180.0 1.29517 0.12
    5 2 8 127.5102 108.1459 -180.0 1.29486 0.06
    2 2 -9 776.9137 651.8419 0.0 1.29467 0.34
    3 7 4 1.5963 1.3413 0.0 1.29442 0.00
    2 -1 -9 207.1291 170.2517 -180.0 1.29377 0.09
    3 -1 -8 482.3955 416.7269 -0.0 1.29287 0.22
    5 -1 6 41.5710 37.1683 0.0 1.29207 0.02
    3 4 9 28.1469 25.3207 180.0 1.29197 0.01
    1 -6 -3 2.4438 2.2401 180.0 1.29178 0.00
    5 -2 4 54.2415 50.0146 180.0 1.29152 0.03
    2 6 -5 249.6054 237.6866 -180.0 1.29073 0.11
    5 3 8 1.9210 1.8556 -0.0 1.29057 0.00
    4 1 9 395.8530 376.9455 0.0 1.29057 0.17
    2 7 -2 232.9610 219.4713 -0.0 1.29053 0.10
    1 7 -1 42.6093 39.9509 -180.0 1.28947 0.02
    4 3 9 144.1033 136.7020 -180.0 1.28896 0.06
    2 0 10 25.4147 23.2804 -180.0 1.28867 0.01
    3 3 -8 157.0351 135.8534 180.0 1.28824 0.07
    1 4 -8 41.7045 35.4442 180.0 1.28775 0.02
    1 4 9 377.1564 333.7460 180.0 1.28744 0.16
    3 7 -2 4.7742 4.3526 -180.0 1.28718 0.00
    6 5 -2 254.2293 237.4312 -180.0 1.28621 0.12
    4 7 -1 1201.1078 1104.8906 -0.0 1.28612 0.52
    4 6 -4 2.3851 2.1971 180.0 1.28593 0.00
    5 2 -6 1486.8241 1392.2992 180.0 1.28526 0.70
    6 4 6 67.1449 56.2174 -0.0 1.28479 0.03
    0 1 -10 13.8585 11.4415 -0.0 1.28458 0.01
    2 7 4 18.7875 15.4810 180.0 1.28435 0.01
    6 5 5 182.6822 150.4316 180.0 1.28391 0.08
    3 -1 9 379.1935 313.9591 0.0 1.28377 0.16
    2 -3 8 42.3673 38.5895 0.0 1.28283 0.02
    4 -3 -4 355.0376 333.7560 -0.0 1.28243 0.16
    2 -2 9 45.8503 39.6442 -0.0 1.28142 0.02
    1 6 -5 1599.2934 1631.6074 0.0 1.28022 0.68
    4 -3 5 83.3466 80.3702 -180.0 1.27981 0.04
    1 5 8 321.0042 326.1425 0.0 1.27969 0.13
    1 -1 10 424.9316 387.4772 0.0 1.27912 0.18
    3 -4 5 26.3043 21.3528 -180.0 1.27783 0.01
    4 -1 8 15.4816 12.8972 180.0 1.27722 0.01
    1 7 3 10.3989 8.9815 180.0 1.27657 0.00
    6 6 2 298.4646 257.6153 180.0 1.27649 0.13
    6 6 1 8.1111 7.1478 0.0 1.27584 0.00
    5 1 -6 72.8592 71.0211 0.0 1.27534 0.03
    0 4 -8 1430.7826 1336.8477 180.0 1.27516 0.60
    5 5 7 101.0460 88.2772 -180.0 1.27482 0.04
    3 -3 7 5.4427 4.6960 -180.0 1.27478 0.00
    6 2 -4 241.9528 180.3379 0.0 1.27323 0.11
    0 3 -9 11.1559 8.6054 -0.0 1.27321 0.00
    6 -1 1 102.2557 83.9345 -0.0 1.27252 0.05
    4 7 4 30.5156 25.3872 -0.0 1.27239 0.01
    0 2 10 6.8337 5.6569 -0.0 1.27231 0.00
    1 3 -9 981.0936 836.4648 -180.0 1.27211 0.41
    3 6 7 44.2941 39.6599 -180.0 1.27172 0.02
    7 3 1 462.9642 434.7278 0.0 1.27150 0.21
    7 3 2 237.4522 223.3483 -0.0 1.27141 0.11
    5 -2 -3 312.5073 284.7566 0.0 1.27131 0.15
    5 1 8 586.9366 541.0197 180.0 1.27110 0.25
    1 0 -10 148.7912 129.0782 -180.0 1.27055 0.06
    1 -6 3 73.3401 58.7533 -0.0 1.26970 0.03
    3 6 -5 8.6618 7.1597 180.0 1.26938 0.00
    6 3 -4 455.2809 399.1508 180.0 1.26892 0.21
    6 1 6 449.2385 383.2639 0.0 1.26881 0.20
    2 4 -8 162.0976 138.6024 -0.0 1.26867 0.07
    5 3 -6 0.7856 0.7523 -180.0 1.26756 0.00
    4 -2 7 19.7099 18.4597 -180.0 1.26700 0.01
    2 6 7 75.3666 72.0815 -180.0 1.26691 0.03
    4 5 8 591.2035 564.4918 180.0 1.26684 0.24
    6 -1 0 18.0184 16.4307 0.0 1.26662 0.01
    6 -1 2 122.8187 110.5735 180.0 1.26648 0.06
    1 5 -7 250.8980 222.0261 180.0 1.26554 0.10
    6 6 3 12.9521 11.0822 -0.0 1.26515 0.01
    3 2 10 5.9205 4.6370 -0.0 1.26442 0.00
    1 -5 6 456.0022 410.4973 -180.0 1.26368 0.19
    5 6 -3 68.0259 57.8695 -180.0 1.26328 0.03
    6 6 0 238.8886 202.2423 -180.0 1.26327 0.10
    1 7 -2 32.2131 25.1370 0.0 1.26235 0.01
    6 0 5 254.8833 200.5038 -180.0 1.26231 0.12
    2 3 10 17.1269 13.1420 180.0 1.26228 0.01
    3 1 10 11.6647 8.9494 -180.0 1.26194 0.00
    4 -4 0 0.4364 0.3260 0.0 1.26098 0.00
    2 5 -7 0.0753 0.0581 -180.0 1.26027 0.00
    2 -3 -8 2.2322 1.7959 -0.0 1.26013 0.00
    7 2 1 22.4286 18.9426 -0.0 1.25993 0.01
    4 -4 1 45.8310 38.8864 -0.0 1.25977 0.02
    7 3 0 2555.5538 2273.6363 -0.0 1.25976 1.17
    7 3 3 60.1063 54.9188 -0.0 1.25950 0.03
    5 4 8 191.3755 181.5204 0.0 1.25905 0.08
    1 -4 -8 135.8632 129.8248 -180.0 1.25892 0.05
    7 2 2 52.0138 47.6185 -0.0 1.25892 0.02
    1 1 -10 23.2358 20.7575 -180.0 1.25881 0.01
    3 -5 0 489.1628 427.9058 180.0 1.25867 0.21
    4 -2 -6 6.4901 5.4863 180.0 1.25841 0.00
    5 7 1 7.1575 5.4798 -180.0 1.25773 0.00
    5 7 2 40.2925 30.1060 180.0 1.25720 0.02
    7 4 2 142.0545 101.1654 -0.0 1.25714 0.06
    1 -3 -9 192.2183 137.0283 0.0 1.25658 0.08
    7 4 1 216.4940 158.2447 180.0 1.25630 0.10
    1 -1 -10 5.4564 4.5723 180.0 1.25558 0.00
    6 0 -3 217.5231 184.1694 0.0 1.25542 0.10
    3 -5 1 154.1062 118.6646 -0.0 1.25448 0.06
    1 3 10 19.8326 16.0411 -180.0 1.25394 0.01
    3 7 5 0.0380 0.0337 -180.0 1.25338 0.00
    1 -6 -4 13.6434 13.7101 -0.0 1.25333 0.01
    4 -1 -7 17.6642 17.5177 -180.0 1.25311 0.01
    4 7 -2 6.4046 5.6350 -180.0 1.25300 0.00
    3 -4 -5 1.5955 1.2371 180.0 1.25216 0.00
    3 -5 -1 225.1713 174.5601 0.0 1.25132 0.09
    6 1 -4 100.1392 77.6572 -0.0 1.25086 0.05
    4 0 9 378.6664 305.7782 -0.0 1.25064 0.15
    4 -4 -1 2.3294 1.8909 -0.0 1.25063 0.00
    5 -1 -5 14.9544 12.1681 180.0 1.25054 0.01
    5 6 6 0.9030 0.7586 -0.0 1.25018 0.00
    2 7 -3 299.3352 260.8720 -180.0 1.24970 0.12
    7 2 0 12.0235 10.7876 -180.0 1.24942 0.01
    6 -1 -1 279.1949 248.2916 -0.0 1.24927 0.13
    6 -1 3 2182.0980 1947.9632 180.0 1.24900 1.00
    4 5 -6 249.8066 231.1843 0.0 1.24810 0.11
    4 4 9 777.8848 752.8512 0.0 1.24771 0.30
    2 -4 7 11.8934 11.2643 -180.0 1.24748 0.00
    4 -4 2 40.5744 37.5042 -0.0 1.24710 0.02
    5 7 0 5.1998 4.8143 -0.0 1.24680 0.00
    5 -2 5 92.4963 85.9211 -180.0 1.24665 0.04
    7 4 3 43.5898 40.5332 0.0 1.24652 0.02
    7 2 3 33.7517 31.7046 -0.0 1.24645 0.02
    4 6 7 321.2726 307.7560 -180.0 1.24626 0.13
    2 -5 -5 618.5369 635.9733 -180.0 1.24582 0.25
    5 7 3 1.4916 1.4295 0.0 1.24525 0.00
    6 3 7 554.3989 541.1686 0.0 1.24516 0.23
    3 7 -3 14.3885 13.7585 180.0 1.24464 0.01
    1 7 4 41.4590 39.7258 -0.0 1.24431 0.02
    1 -3 9 733.6730 695.3574 0.0 1.24413 0.29
    7 4 0 41.0365 38.8273 0.0 1.24407 0.02
    2 -1 10 64.2082 56.8013 -0.0 1.24358 0.03
    6 6 4 72.8003 65.8186 0.0 1.24276 0.03
    0 7 1 365.4682 340.9903 -180.0 1.24244 0.14
    2 7 5 273.4378 254.8874 -0.0 1.24223 0.11
    0 7 0 62.7698 59.3776 180.0 1.24178 0.02
    2 -4 -7 37.5097 36.0330 -180.0 1.24142 0.02
    4 4 -7 1.6289 1.5613 -180.0 1.24132 0.00
    2 -5 5 47.8209 45.6270 -180.0 1.24118 0.02
    2 3 -9 84.7647 80.7615 180.0 1.24105 0.03
    0 5 -7 581.2995 560.4448 0.0 1.24094 0.23
    3 3 10 859.5019 816.1233 0.0 1.24084 0.33
    0 6 -5 64.8505 56.1808 -0.0 1.24008 0.03
    6 6 -1 273.7768 240.5711 0.0 1.23979 0.11
    2 -2 -9 1.4866 1.3075 0.0 1.23974 0.00
    5 0 -6 57.8566 51.1550 0.0 1.23964 0.03
    0 4 9 336.2299 298.2211 -180.0 1.23959 0.13
    6 5 -3 0.1802 0.1588 180.0 1.23955 0.00
    6 2 7 29.7794 26.4004 -0.0 1.23936 0.01
    3 -5 2 120.4469 105.1419 -0.0 1.23907 0.05
    6 4 -4 1675.3213 1447.8831 -180.0 1.23870 0.72
    0 6 6 216.5934 163.3997 -180.0 1.23756 0.08
    7 3 -1 31.1864 24.9124 0.0 1.23714 0.01
    6 5 6 297.3312 241.7200 -0.0 1.23690 0.12
    7 3 4 439.8965 363.6457 -180.0 1.23673 0.19
    3 1 -9 90.2881 74.3512 -180.0 1.23668 0.04
    0 2 -10 63.7102 46.4038 -180.0 1.23557 0.03
    4 7 5 69.2069 50.7158 -180.0 1.23531 0.03
    5 5 -5 118.8541 87.2965 -180.0 1.23415 0.05
    3 0 10 86.8193 68.3753 -180.0 1.23383 0.03
    1 -4 8 219.9669 187.2427 -180.0 1.23353 0.09
    3 -5 -2 210.0729 196.1778 180.0 1.23301 0.08
    1 6 7 1153.2920 1129.4485 -0.0 1.23279 0.44
    0 7 2 49.3945 41.4344 180.0 1.23205 0.02
    4 1 -8 29.1967 23.4951 -0.0 1.23177 0.01
    5 -3 1 144.3021 124.9399 180.0 1.23130 0.06
    0 7 -1 253.3137 265.3025 -0.0 1.23012 0.10
    5 -3 0 7.9023 7.5707 180.0 1.22961 0.00
    4 -4 -2 706.9187 681.4359 -180.0 1.22953 0.29
    4 2 -8 372.7537 309.2196 0.0 1.22864 0.15
    7 2 -1 2.0890 1.7990 0.0 1.22820 0.00
    3 -2 -8 223.3568 207.2879 -180.0 1.22780 0.09
    3 -3 -7 432.6486 380.1662 -180.0 1.22726 0.18
    1 -6 4 10.9382 8.3627 -180.0 1.22661 0.00
    3 0 -9 26.8482 19.7582 180.0 1.22620 0.01
    3 5 -7 16.5732 12.1559 0.0 1.22619 0.01
    1 7 -3 63.5574 47.0414 -0.0 1.22598 0.02
    5 -1 7 290.5500 221.1027 -180.0 1.22597 0.12
    6 4 7 115.1610 84.5027 180.0 1.22591 0.05
    5 4 -6 146.1968 113.8052 0.0 1.22548 0.06
    7 4 4 14.4396 11.5471 -180.0 1.22529 0.01
    5 7 -1 269.8218 215.5420 -180.0 1.22527 0.11
    4 -3 -5 33.9720 27.2233 180.0 1.22526 0.01
    0 5 8 130.9833 105.6450 180.0 1.22445 0.05
    4 -4 3 69.7252 57.3731 -180.0 1.22395 0.03
    7 1 1 179.3087 148.7380 180.0 1.22368 0.08
    5 0 8 2.7251 2.2678 180.0 1.22361 0.00
    7 2 4 82.6244 69.1234 -180.0 1.22351 0.04
    5 -2 -4 184.6082 155.1576 -180.0 1.22339 0.08
    2 -6 0 39.0005 33.0217 180.0 1.22322 0.02
    1 -5 -7 177.5748 150.1494 -0.0 1.22295 0.07
    5 7 4 9.7766 8.3510 180.0 1.22282 0.00
    3 2 -9 66.1828 58.1947 -0.0 1.22251 0.03
    1 2 -10 128.1979 112.8026 -0.0 1.22248 0.05
    4 -3 6 40.4235 35.3324 0.0 1.22247 0.02
    5 -3 2 310.5187 273.5920 -0.0 1.22220 0.13
    7 1 2 1254.1221 1130.9425 -180.0 1.22190 0.56
    3 4 -8 135.8599 125.4055 -180.0 1.22186 0.05
    6 -1 -2 300.4847 269.0683 180.0 1.22183 0.14
    6 -1 4 332.7479 289.5230 -0.0 1.22145 0.14
    7 4 -1 311.3903 273.9165 180.0 1.22142 0.13
    1 -2 10 14.9361 12.5976 -180.0 1.22063 0.01
    4 6 -5 104.7040 88.6070 -0.0 1.22060 0.04
    2 -6 -1 384.6717 361.8566 -0.0 1.21919 0.15
    7 5 2 311.0381 268.2296 0.0 1.21865 0.13
    3 -4 6 163.8884 134.0722 0.0 1.21800 0.06
    2 6 -6 177.6051 144.4574 180.0 1.21788 0.07
    0 3 10 188.5816 158.3149 0.0 1.21752 0.07
    5 -3 -1 127.8879 105.6015 -0.0 1.21727 0.05
    2 5 9 273.6471 236.4375 180.0 1.21725 0.10
    7 5 1 77.5422 65.2363 -180.0 1.21704 0.03
    2 -6 1 41.7033 34.6353 -0.0 1.21664 0.02
    1 -2 -10 261.1038 212.5811 0.0 1.21657 0.10
    3 5 9 279.1504 179.0172 -0.0 1.21539 0.10
    7 1 0 82.6975 48.0892 180.0 1.21487 0.04
    3 -5 3 132.5844 79.2266 -0.0 1.21366 0.05
    6 0 6 2.4455 1.4571 -0.0 1.21337 0.00
    4 7 -3 179.0085 104.5200 -0.0 1.21179 0.07
    0 7 3 5.3218 3.3457 -180.0 1.21140 0.00
    6 6 5 150.1347 99.6296 180.0 1.21102 0.06
    1 6 -6 6.8391 4.7439 0.0 1.21090 0.00
    4 0 -8 22.8668 15.9150 -0.0 1.21073 0.01
    7 5 3 402.7156 302.2750 180.0 1.20980 0.16
    5 2 9 155.5508 120.4204 0.0 1.20974 0.06
    7 1 3 793.7639 598.0821 -180.0 1.20966 0.34
    5 6 -4 6.1406 4.6151 0.0 1.20958 0.00
    6 1 7 43.8390 33.4041 -180.0 1.20952 0.02
    6 2 -5 8.8989 7.2146 -180.0 1.20934 0.00
    0 7 -2 49.7022 34.7264 -180.0 1.20834 0.02
    1 -6 -5 95.6194 69.2095 -180.0 1.20771 0.04
    2 0 -10 169.6307 122.3797 0.0 1.20762 0.07
    6 6 -2 191.4432 138.3344 -0.0 1.20717 0.08
    5 3 9 30.7454 22.3364 0.0 1.20706 0.01
    2 1 -10 185.0640 133.9470 180.0 1.20704 0.07
    3 -2 9 37.0735 27.8298 -0.0 1.20586 0.01
    5 5 8 2.3505 1.7725 0.0 1.20584 0.00
    6 0 -4 0.0006 0.0005 -180.0 1.20573 0.00
    3 7 6 1137.6109 862.8415 0.0 1.20566 0.42
    7 3 -2 502.5121 407.8493 -0.0 1.20535 0.21
    3 -5 -3 317.6528 252.9047 -0.0 1.20514 0.12
    4 2 10 465.9610 377.0240 -180.0 1.20513 0.17
    7 5 0 165.2290 130.4693 180.0 1.20510 0.07
    2 -6 -2 222.7163 179.6420 -180.0 1.20487 0.08
    6 3 -5 417.0978 356.2780 0.0 1.20482 0.17
    7 3 5 201.8801 162.6467 0.0 1.20482 0.08
    2 4 10 57.2390 46.0386 -180.0 1.20470 0.02
    1 7 5 0.8147 0.5891 -0.0 1.20406 0.00
    1 1 11 176.7744 122.0290 -180.0 1.20372 0.06
    5 -3 3 47.8974 29.5193 -180.0 1.20301 0.02
    2 7 -4 372.4817 204.9679 0.0 1.20225 0.14
    4 3 -8 11.8001 6.2458 0.0 1.20188 0.00
    5 2 -7 100.2108 77.1842 0.0 1.20079 0.04
    3 6 8 5.9172 3.8541 -0.0 1.20040 0.00
    2 -6 2 50.1695 29.7788 180.0 1.19995 0.02
    4 -4 -3 507.2908 311.2279 -0.0 1.19927 0.20
    3 6 -6 72.1719 40.5616 -180.0 1.19811 0.03
    7 2 -2 0.4649 0.2595 -180.0 1.19788 0.00
    1 0 11 411.8873 242.5867 -180.0 1.19683 0.15
    7 1 -1 165.3475 110.1004 -0.0 1.19614 0.07
    5 -2 6 269.4965 180.3897 -0.0 1.19604 0.11
    3 7 -4 52.6863 35.8574 0.0 1.19594 0.02
    3 -3 8 455.3384 317.0573 -0.0 1.19573 0.17
    5 6 7 432.6202 303.5049 -0.0 1.19555 0.16
    3 4 10 20.5320 14.4268 180.0 1.19527 0.01
    5 -3 -2 36.6912 26.0242 180.0 1.19520 0.01
    7 4 5 25.2407 17.7987 0.0 1.19503 0.01
    5 7 -2 95.0483 70.0514 180.0 1.19475 0.04
    2 6 8 278.6489 209.5906 0.0 1.19456 0.10
    2 7 6 11.5008 9.6431 0.0 1.19394 0.00
    2 1 11 0.7316 0.6227 0.0 1.19387 0.00
    4 3 10 706.5530 625.0461 -0.0 1.19387 0.25
    4 1 10 31.9128 27.6206 -180.0 1.19356 0.01
    5 1 -7 0.1943 0.1709 -180.0 1.19349 0.00
    3 -1 -9 630.4846 548.2852 0.0 1.19286 0.25
    1 5 9 210.3299 181.1425 -180.0 1.19260 0.07
    4 -4 4 152.9543 127.9921 -0.0 1.19204 0.06
    4 -2 8 69.7289 59.0402 0.0 1.19185 0.03
    7 2 5 5.8484 5.0090 -0.0 1.19180 0.00
    5 7 5 35.8203 30.4238 0.0 1.19157 0.01
    3 -4 -6 804.8823 732.9086 0.0 1.19139 0.31
    4 7 6 432.8937 372.7053 -0.0 1.19131 0.16
    1 -5 7 397.6367 367.6153 -0.0 1.19129 0.15
    4 -1 9 53.8270 47.2839 -0.0 1.19117 0.02
    7 5 4 77.5704 68.6353 -0.0 1.19115 0.03
    6 1 -5 183.9335 167.3568 180.0 1.19090 0.08
    2 -3 9 35.9460 29.4017 0.0 1.19059 0.01
    0 0 11 48.5469 35.9353 -180.0 1.19016 0.02
    7 4 -2 79.2002 55.4006 0.0 1.19001 0.03
    5 1 9 164.0305 110.7063 -0.0 1.18952 0.06
    2 -5 -6 32.0218 25.6613 180.0 1.18846 0.01
    1 4 -9 53.7295 42.7048 -180.0 1.18843 0.02
    1 4 10 18.1463 14.9529 -0.0 1.18816 0.01
    1 2 11 9.6684 7.7462 -0.0 1.18791 0.00
    7 1 4 1070.2494 845.7917 -180.0 1.18788 0.44
    6 5 -4 96.2417 75.9127 -0.0 1.18773 0.04
    0 1 11 41.5496 32.3192 0.0 1.18765 0.01
    2 2 11 2.0356 1.5532 -180.0 1.18750 0.00
    4 5 9 59.5221 44.5866 180.0 1.18739 0.02
    6 -1 -3 102.5284 74.6025 -0.0 1.18626 0.04
    3 3 -9 255.9675 185.8629 -0.0 1.18610 0.10
    6 -1 5 32.9877 24.7544 180.0 1.18580 0.01
    5 3 -7 173.7721 133.0343 -180.0 1.18555 0.07
    2 -1 -10 19.7290 15.0633 180.0 1.18551 0.01
    6 5 7 0.0950 0.0752 -0.0 1.18488 0.00
    3 -1 10 257.3895 203.5511 -180.0 1.18487 0.09
    3 8 1 171.5491 135.6258 180.0 1.18476 0.06
    5 -1 -6 58.7747 48.6537 -0.0 1.18417 0.02
    2 2 -10 116.6273 97.0398 -180.0 1.18387 0.04
    7 5 -1 3.0640 2.5403 -0.0 1.18371 0.00
    2 -5 6 142.5225 118.5229 0.0 1.18362 0.05
    4 -2 -7 576.4108 480.3764 180.0 1.18361 0.23
    1 7 -4 7.3780 5.7025 -180.0 1.18281 0.00
    0 7 4 10.0214 7.6783 -0.0 1.18200 0.00
    5 4 9 194.3770 147.2526 180.0 1.18193 0.07
    3 8 2 284.7357 225.3642 -180.0 1.18163 0.10
    2 -6 -3 26.0705 21.3593 180.0 1.18131 0.01
    6 3 8 239.0563 216.7669 180.0 1.18083 0.09
    4 6 8 1387.0723 1229.6381 -180.0 1.18063 0.49
    2 -2 10 5.3963 4.7918 -0.0 1.18052 0.00
    0 4 -9 0.8270 0.7452 0.0 1.18023 0.00
    3 -5 4 428.6985 361.9463 -0.0 1.18004 0.16
    6 7 2 19.2343 15.6122 -0.0 1.17999 0.01
    1 5 -8 50.5861 38.1662 -180.0 1.17962 0.02
    6 7 1 1.3405 0.9996 -0.0 1.17871 0.00
    0 6 -6 768.6546 607.3944 -180.0 1.17847 0.28
    3 8 0 193.0556 145.1581 -0.0 1.17825 0.07
    6 4 -5 5.0220 3.9749 180.0 1.17810 0.00
    2 0 11 0.1025 0.0781 -0.0 1.17809 0.00
    0 7 -3 216.6704 168.2547 -0.0 1.17803 0.08
    1 -6 5 52.1099 40.3593 -0.0 1.17798 0.02
    0 6 7 296.4416 235.2213 0.0 1.17591 0.10
    6 -2 1 1166.8123 928.9873 -180.0 1.17535 0.48
    6 2 8 10.6862 9.1532 180.0 1.17513 0.00
    5 -3 4 238.5212 190.6840 -0.0 1.17512 0.09
    2 -6 3 205.8935 155.8403 -0.0 1.17437 0.07
    2 5 -8 44.4246 29.9966 -0.0 1.17366 0.02
    2 8 1 193.7270 125.5883 180.0 1.17322 0.07
    6 6 6 17.1845 10.5054 0.0 1.17208 0.01
    6 7 3 6.5135 4.1674 0.0 1.17176 0.00
    2 4 -9 1.0555 0.6441 180.0 1.17170 0.00
    1 -4 -9 0.0063 0.0038 -180.0 1.17161 0.00
    4 8 1 21.4174 14.0240 -0.0 1.17154 0.01
    6 -2 0 50.3157 32.9503 0.0 1.17144 0.02
    5 -2 -5 104.5459 72.4771 0.0 1.17102 0.04
    0 1 -11 414.2519 297.6728 -180.0 1.17084 0.15
    2 -4 8 55.1834 40.9818 -0.0 1.17068 0.02
    4 8 2 247.9866 190.7340 -180.0 1.17019 0.09
    2 -3 -9 429.6346 351.7021 -0.0 1.17015 0.15
    0 3 -10 20.7831 16.8567 -180.0 1.16999 0.01
    6 -2 2 586.0652 462.1384 -0.0 1.16984 0.24
    4 5 -7 146.3171 119.0087 -0.0 1.16976 0.05
    3 -5 -4 256.7137 207.0246 -0.0 1.16962 0.09
    3 8 3 824.1985 653.8570 -0.0 1.16909 0.29
    4 -1 -8 235.5542 188.4583 -180.0 1.16899 0.09
    7 1 -2 11.0189 8.8586 180.0 1.16882 0.00
    7 0 1 1.8563 1.4915 -180.0 1.16867 0.00
    2 8 0 478.7522 385.7439 0.0 1.16857 0.17
    2 8 2 12.4143 10.0143 -0.0 1.16851 0.00
    1 -1 11 730.4792 595.6362 180.0 1.16836 0.25
    6 7 0 3.6708 2.9579 -0.0 1.16803 0.00
    6 6 -3 840.6338 678.3997 -180.0 1.16760 0.31
    1 3 -10 220.9226 178.3617 -0.0 1.16747 0.08
    7 3 -3 406.6576 316.4715 -180.0 1.16652 0.16
    7 0 2 51.3249 39.8482 0.0 1.16638 0.02
    7 3 6 423.6904 324.0852 -180.0 1.16590 0.16
    5 5 -6 9.6557 7.4247 -0.0 1.16577 0.00
    4 -3 -6 197.8868 152.4594 0.0 1.16575 0.07
    6 4 8 50.7367 42.8005 -180.0 1.16511 0.02
    4 7 -4 17.7530 14.3882 -180.0 1.16506 0.01
    2 -4 -8 1184.3523 1022.1414 180.0 1.16497 0.42
    5 -3 -3 72.2338 59.0204 -0.0 1.16496 0.03
    5 0 -7 423.4089 362.6890 -180.0 1.16481 0.17
    1 6 8 7.6361 5.7913 180.0 1.16419 0.00
    7 5 5 337.9525 251.4633 180.0 1.16403 0.12
    0 2 11 31.2164 22.6064 180.0 1.16373 0.01
    4 8 0 36.9525 27.6482 180.0 1.16360 0.01
    4 -3 7 600.0321 461.2294 180.0 1.16292 0.22
    3 8 -1 77.2690 60.8489 180.0 1.16258 0.03
    3 2 11 430.7796 344.2570 -0.0 1.16257 0.15
    1 -7 0 165.5141 135.5582 -180.0 1.16226 0.06
    7 6 2 3.1477 2.5520 0.0 1.16215 0.00
    4 -4 -4 20.5610 17.2284 -180.0 1.16188 0.01
    7 0 0 1.9805 1.6541 0.0 1.16172 0.00
    4 4 10 1248.1680 1116.6845 0.0 1.16160 0.42
    0 5 -8 147.2384 124.9260 -180.0 1.16125 0.05
    1 -7 -1 44.5908 36.9146 180.0 1.16117 0.02
    4 0 10 258.8105 205.7916 180.0 1.16103 0.09
    6 0 7 57.6520 42.7253 -180.0 1.16048 0.02
    7 2 -3 10.3654 7.5668 180.0 1.16047 0.00
    7 6 1 3.7041 2.6671 -180.0 1.16003 0.00
    2 3 11 129.4103 94.1948 0.0 1.16000 0.04
    3 1 11 53.3360 38.5641 -180.0 1.15991 0.02
    5 -1 8 121.3530 86.6026 -0.0 1.15986 0.04
    1 -3 -10 0.3957 0.2855 -180.0 1.15977 0.00
    4 8 3 28.3973 19.7000 -0.0 1.15963 0.01
    1 0 -11 626.8392 413.0502 0.0 1.15929 0.22
    6 -2 -1 17.0124 10.6180 -180.0 1.15840 0.01
    1 7 6 37.8396 22.9587 -0.0 1.15831 0.01
    7 1 5 55.9519 34.5072 -180.0 1.15807 0.02
    7 4 6 0.3508 0.2175 -180.0 1.15775 0.00
    1 -6 -6 19.8168 11.9587 0.0 1.15757 0.01
    5 7 -3 0.0127 0.0074 180.0 1.15724 0.00
    3 -4 7 90.5078 52.5813 180.0 1.15672 0.03
    4 4 -8 163.6042 111.1160 -180.0 1.15580 0.06
    6 -2 3 457.6793 337.5940 0.0 1.15530 0.18
    4 6 -6 79.1334 60.4318 180.0 1.15522 0.03
    7 6 3 10.3021 7.7974 -180.0 1.15518 0.00
    7 0 3 24.2751 18.8156 180.0 1.15500 0.01
    2 8 -1 527.3639 417.3591 -180.0 1.15487 0.18
    2 8 3 8.1545 6.5038 0.0 1.15477 0.00
    6 7 4 195.9873 154.5617 180.0 1.15462 0.07
    7 5 -2 2950.0337 2488.4756 180.0 1.15433 1.10
    1 -7 1 450.2514 389.0799 -0.0 1.15428 0.15
    3 7 7 39.6176 31.5335 -180.0 1.15393 0.01
    5 7 6 5.8636 4.3437 0.0 1.15353 0.00
    4 -4 5 138.2018 101.0942 180.0 1.15345 0.05
    7 2 6 80.6447 57.7567 180.0 1.15337 0.03
    5 6 -5 42.6688 29.8230 -180.0 1.15314 0.02
    6 0 -5 69.5780 47.3224 180.0 1.15247 0.03
    1 -5 -8 108.1580 72.7835 180.0 1.15196 0.04
    1 3 11 71.1411 48.8673 0.0 1.15192 0.02
    7 4 -3 54.9930 37.2284 -0.0 1.15188 0.02
    1 -7 -2 43.0477 35.8894 -0.0 1.15107 0.01
    3 -3 -8 1061.0400 900.0872 180.0 1.15093 0.38
    2 7 -5 3.2653 2.7182 0.0 1.15082 0.00
    5 4 -7 58.6010 46.2526 -0.0 1.15019 0.02
    2 -6 -4 7.7047 5.9842 0.0 1.15009 0.00
    1 1 -11 0.0281 0.0209 180.0 1.14964 0.00
    5 0 9 9.6060 7.1433 -180.0 1.14962 0.00
    7 6 0 302.4371 226.9684 -180.0 1.14896 0.11
    6 1 8 0.3939 0.2979 0.0 1.14889 0.00
    1 -3 10 1960.9837 1484.8758 180.0 1.14888 0.67
    6 7 -1 376.1367 280.4662 180.0 1.14869 0.13
    0 4 10 18.1662 13.8735 0.0 1.14865 0.01
    1 -1 -11 37.4744 28.3212 -0.0 1.14859 0.01
    1 -4 9 2.8374 2.1553 -0.0 1.14857 0.00
    3 8 4 202.1111 146.5621 180.0 1.14801 0.07
    2 6 -7 54.4284 33.7775 -180.0 1.14721 0.02
    4 8 -1 453.2117 286.8620 0.0 1.14692 0.16
    7 0 -1 15.3233 9.6673 -180.0 1.14601 0.01
    0 5 9 4.0635 2.5145 -0.0 1.14594 0.00
    0 7 5 103.3844 67.9585 180.0 1.14577 0.03
    6 2 -6 1126.7282 885.0659 -180.0 1.14532 0.43
    3 3 11 65.8330 49.0238 0.0 1.14486 0.02
    6 -1 -4 504.4424 369.7183 -180.0 1.14477 0.20
    3 5 -8 67.5748 48.4565 -180.0 1.14442 0.02
    6 -1 6 48.8383 34.8463 -180.0 1.14426 0.02
    2 -2 -10 384.7002 270.7264 -0.0 1.14422 0.13
    3 7 -5 7.9038 5.5907 -180.0 1.14372 0.00
    1 6 -7 1.6039 1.1704 -180.0 1.14293 0.00
    4 7 7 109.7918 80.4135 -0.0 1.14289 0.04
    2 -1 11 8.2264 5.9328 180.0 1.14265 0.00
    5 -2 7 33.0156 24.7877 0.0 1.14234 0.01
    2 7 7 3.2992 2.5493 -0.0 1.14209 0.00
    3 -2 -9 86.4885 70.2016 -0.0 1.14187 0.03
    2 3 -10 89.7011 75.3521 -180.0 1.14176 0.03
    2 -6 4 54.7571 49.0661 0.0 1.14157 0.02
    4 1 -9 269.2605 255.2848 0.0 1.14142 0.10
    0 7 -4 363.7234 379.2370 -180.0 1.14112 0.12
    6 3 -6 29.4843 35.9397 -0.0 1.14079 0.01
    4 8 4 615.7251 601.9264 0.0 1.14059 0.21
    5 -3 5 5.5971 5.5107 180.0 1.14033 0.00
    3 -5 5 375.8324 383.5939 180.0 1.14031 0.13
    7 6 4 51.1368 47.2279 0.0 1.13960 0.02
    1 8 1 165.6417 151.1771 -180.0 1.13899 0.06
    3 8 -2 501.1741 452.2442 -0.0 1.13879 0.17
    5 6 8 8.7423 7.9357 180.0 1.13879 0.00
    5 5 9 41.6955 38.5832 -0.0 1.13826 0.01
    4 2 -9 5.0436 4.6746 0.0 1.13824 0.00
    3 1 -10 98.4453 90.2808 180.0 1.13819 0.03
    1 -7 2 288.0203 260.7079 180.0 1.13777 0.10
    3 0 11 6.6982 5.7993 180.0 1.13729 0.00
    6 -2 -2 39.0435 33.3410 180.0 1.13711 0.01
    1 8 0 328.5111 268.6659 180.0 1.13626 0.11
    5 8 2 40.6738 31.9962 -180.0 1.13622 0.01
    5 8 1 41.0988 30.9852 -0.0 1.13593 0.01
    7 0 4 73.9816 50.2668 180.0 1.13532 0.03
    1 7 -5 177.5638 115.1323 180.0 1.13526 0.06
    7 1 -3 0.0213 0.0136 0.0 1.13467 0.00
    3 5 10 141.8225 90.8349 -180.0 1.13454 0.05
    2 5 10 9.5397 6.1126 -180.0 1.13452 0.00
    6 5 -5 13.5843 9.1969 180.0 1.13331 0.00
    1 8 2 16.4351 11.0129 180.0 1.13316 0.01
    2 8 -2 186.4303 124.9793 0.0 1.13307 0.06
    3 4 -9 138.7824 91.1341 0.0 1.13300 0.05
    2 8 4 268.1297 179.8659 -180.0 1.13292 0.09
    6 -2 4 10.7387 7.2619 -0.0 1.13272 0.00
    0 2 -11 2.5845 1.7369 -0.0 1.13269 0.00
    1 -7 -3 58.1186 39.1564 180.0 1.13266 0.02
    3 6 9 49.4538 35.2735 0.0 1.13133 0.02
    5 2 10 8.4361 5.9387 180.0 1.13093 0.00
    3 0 -10 322.5714 219.3925 0.0 1.13068 0.11
    6 5 8 53.6532 35.6328 0.0 1.13039 0.02
    6 1 -6 263.1305 173.4131 0.0 1.13029 0.10
    3 -4 -7 307.2392 201.2648 180.0 1.13018 0.10
    7 5 6 22.3379 14.6406 180.0 1.13016 0.01
    2 -5 -7 109.0479 68.6809 180.0 1.12985 0.04
    7 6 -1 360.2982 232.1325 0.0 1.12970 0.13
    6 7 5 3.4488 2.2469 -180.0 1.12971 0.00
    5 3 10 8.8080 5.4258 180.0 1.12942 0.00
    3 6 -7 48.2951 32.6315 180.0 1.12913 0.02
    3 -5 -5 892.8975 669.6502 0.0 1.12859 0.30
    5 -3 -4 211.0912 148.8515 180.0 1.12842 0.08
    6 6 7 0.1573 0.1063 -0.0 1.12820 0.00
    5 8 3 342.5825 221.3923 180.0 1.12804 0.11
    5 8 0 6.1974 3.6402 180.0 1.12719 0.00
    3 2 -10 108.4472 60.0214 180.0 1.12645 0.04
    1 -6 6 0.0528 0.0293 180.0 1.12627 0.00
    4 0 -9 544.6940 357.0422 -0.0 1.12528 0.19
    1 8 -1 87.7290 56.6810 -0.0 1.12514 0.03
    2 -5 7 29.8566 19.1227 180.0 1.12500 0.01
    2 6 9 86.2413 54.8580 -180.0 1.12495 0.03
    4 -5 0 710.4678 473.4443 0.0 1.12380 0.24
    6 6 -4 228.8663 158.0911 0.0 1.12333 0.08
    7 3 -4 121.2374 94.1755 180.0 1.12286 0.04
    5 2 -8 597.2549 484.1900 -0.0 1.12271 0.21
    1 -2 11 682.2164 543.9332 0.0 1.12262 0.22
    4 8 -2 6.7040 5.2263 180.0 1.12258 0.00
    7 0 -2 0.0981 0.0788 0.0 1.12258 0.00
    4 -5 1 231.5493 189.7428 -180.0 1.12228 0.08
    7 3 7 1625.4683 1413.4017 -0.0 1.12219 0.55
    3 -2 10 55.9084 46.8252 180.0 1.12213 0.02
    7 1 6 2010.9240 1679.7039 0.0 1.12206 0.72
    0 3 11 80.5431 68.9677 -180.0 1.12202 0.03
    6 7 -2 91.7841 74.5796 0.0 1.12195 0.03
    1 -5 8 45.9111 38.6335 0.0 1.12174 0.01
    3 -3 9 4.1386 3.3285 -0.0 1.12146 0.00
    1 2 -11 79.8277 62.5808 180.0 1.12111 0.03
    4 -2 9 338.0440 260.6027 -180.0 1.12037 0.11
    3 8 5 47.2133 36.1975 -0.0 1.11974 0.02
    4 -4 -5 214.3712 163.6147 0.0 1.11951 0.07
    1 -2 -11 121.6283 92.6227 -180.0 1.11915 0.04
    1 8 3 51.2212 38.9542 180.0 1.11914 0.02
    5 -1 -7 128.5903 97.9913 180.0 1.11909 0.05
    7 5 -3 514.0059 381.0442 180.0 1.11878 0.18
    7 2 -4 76.6744 54.6525 -0.0 1.11811 0.03
    4 2 11 446.7189 395.9101 -180.0 1.11744 0.14
    5 1 -8 177.6074 163.9944 -180.0 1.11738 0.06
    6 4 -6 550.6218 514.5736 0.0 1.11738 0.19
    6 3 9 0.0035 0.0033 -0.0 1.11732 0.00
    4 -5 -1 101.9351 90.3343 180.0 1.11710 0.03
    0 6 -7 2081.8516 1997.6424 180.0 1.11699 0.68
    5 -2 -6 25.1138 22.1867 -180.0 1.11664 0.01
    7 6 5 262.9963 224.1126 -180.0 1.11643 0.09
    4 3 -9 17.2373 14.7610 -0.0 1.11621 0.01
    4 6 9 178.2864 150.6525 180.0 1.11618 0.06
    7 4 7 421.4564 331.6336 0.0 1.11556 0.14
    2 4 11 6.5884 5.1069 0.0 1.11549 0.00
    4 7 -5 9.7562 7.0177 180.0 1.11517 0.00
    5 7 -4 16.0801 11.0468 0.0 1.11489 0.01
    0 6 8 18.6190 10.9308 -180.0 1.11448 0.01
    4 8 5 107.7662 71.9890 -0.0 1.11430 0.03
    1 -7 3 28.5336 19.3566 -0.0 1.11380 0.01
    5 1 10 40.3101 28.1726 180.0 1.11371 0.01
    4 5 10 226.7637 190.1162 180.0 1.11310 0.07
    2 -6 -5 28.4593 24.2035 0.0 1.11309 0.01
    1 5 10 714.1199 615.9936 0.0 1.11304 0.22
    4 -5 2 142.8045 113.0946 -0.0 1.11265 0.05
    4 -2 -8 532.8843 439.6005 180.0 1.11261 0.18
    5 -4 1 134.4656 104.2937 0.0 1.11255 0.05
    4 -1 10 66.3202 50.8568 0.0 1.11234 0.02
    8 3 2 0.8624 0.6480 -180.0 1.11220 0.00
    5 -4 0 18.3108 13.0792 0.0 1.11194 0.01
    5 8 4 40.0162 28.6340 -0.0 1.11193 0.01
    6 2 9 138.7393 95.7758 -0.0 1.11184 0.05
    3 -6 0 124.2259 82.6369 0.0 1.11136 0.04
    5 7 7 92.2118 61.3389 180.0 1.11084 0.03
    8 3 1 3.1827 2.0739 -0.0 1.11082 0.00
    5 8 -1 169.5697 114.0096 -0.0 1.11057 0.06
    7 2 7 57.4554 37.7703 -180.0 1.11036 0.02
    4 -4 6 171.8149 113.7688 -0.0 1.11030 0.06
    8 4 2 117.3128 74.8056 -180.0 1.11002 0.04
    5 3 -8 164.2258 108.2057 0.0 1.10958 0.06
    2 0 -11 1.5604 1.0764 -180.0 1.10946 0.00
    3 4 11 165.1390 114.5700 -180.0 1.10941 0.05
    5 4 10 68.1629 47.6526 -180.0 1.10938 0.02
    1 7 7 40.9141 28.7479 0.0 1.10936 0.01
    7 4 -4 102.4630 75.6757 -180.0 1.10915 0.04
    4 3 11 197.9400 146.5404 -0.0 1.10908 0.06
    6 -2 -3 91.4837 68.3646 -0.0 1.10890 0.03
    7 0 5 95.6759 74.1095 180.0 1.10857 0.03
    3 8 -3 317.0358 250.7210 180.0 1.10838 0.10
    2 1 -11 10.9490 8.8292 0.0 1.10837 0.00
    8 4 1 830.6952 701.0049 0.0 1.10801 0.29
    3 -6 1 109.9797 88.5117 -180.0 1.10783 0.04
    2 -3 10 383.8994 305.0163 -180.0 1.10774 0.12
    4 1 11 137.3282 105.2378 0.0 1.10756 0.04
    1 -7 -4 49.2000 33.8649 180.0 1.10710 0.02
    3 -6 -1 9.5068 6.7930 -0.0 1.10692 0.00
    1 8 -2 508.9676 379.9738 180.0 1.10636 0.16
    4 -3 -7 4.3379 3.3012 0.0 1.10617 0.00
    6 0 8 265.0717 202.1456 -0.0 1.10598 0.09
    8 3 3 105.1235 80.5645 -180.0 1.10561 0.04
    1 -6 -7 4.6629 3.5860 -180.0 1.10524 0.00
    5 -4 2 7.2530 5.6550 -0.0 1.10519 0.00
    3 -1 -10 494.2136 390.5772 -0.0 1.10501 0.16
    0 7 6 84.2011 68.8335 -0.0 1.10473 0.03
    6 4 9 138.0672 114.1871 0.0 1.10460 0.04
    2 8 -3 78.0249 63.9621 -0.0 1.10450 0.02
    2 8 5 167.1400 138.1832 0.0 1.10432 0.05
    8 4 3 66.1766 56.6138 -0.0 1.10409 0.02
    6 -2 5 90.3870 72.0838 0.0 1.10348 0.03
    7 6 -2 2.4033 1.9435 -180.0 1.10346 0.00
    2 -6 5 14.7124 12.2122 180.0 1.10346 0.00
    1 1 12 59.5616 48.2682 0.0 1.10342 0.02
    5 -4 -1 967.7913 769.5470 -180.0 1.10341 0.33
    4 -3 8 2.0102 1.5975 -0.0 1.10337 0.00
    4 -5 -2 251.3789 174.0544 180.0 1.10261 0.08
    7 -1 1 5.2375 3.5536 180.0 1.10231 0.00
    8 3 0 220.1903 138.8000 -180.0 1.10157 0.08
    1 5 -9 212.7502 135.2870 -0.0 1.10124 0.07
    1 4 -10 206.5908 133.4771 0.0 1.10116 0.07
    1 4 11 29.5903 19.5288 0.0 1.10092 0.01
    5 -3 6 121.2550 83.5268 -180.0 1.10059 0.04
    3 7 8 4.8901 3.3600 -0.0 1.10048 0.00
    5 5 -7 80.8356 63.7372 -180.0 1.09978 0.03
    7 -1 2 3.9312 2.9339 -0.0 1.09976 0.00
    0 7 -5 0.8007 0.6694 0.0 1.09964 0.00
    6 -1 -5 0.3189 0.2443 180.0 1.09952 0.00
    6 -1 7 21.2539 15.1435 0.0 1.09897 0.01
    2 -4 9 56.8604 40.6997 -0.0 1.09870 0.02
    6 7 6 27.4923 20.9101 180.0 1.09852 0.01
    8 4 0 578.7092 480.1116 -0.0 1.09821 0.20
    1 6 9 100.9322 85.8104 -180.0 1.09808 0.03
    3 -1 11 11.3505 9.4872 0.0 1.09798 0.00
    6 0 -6 94.5561 81.2101 -0.0 1.09790 0.03
    1 8 4 119.3043 101.5613 0.0 1.09784 0.04
    2 7 -6 6.9184 6.0152 -0.0 1.09768 0.00
    1 0 12 371.6348 320.9750 -0.0 1.09749 0.11
    2 1 12 1.5939 1.3801 180.0 1.09719 0.00
    3 3 -10 176.5397 153.4155 -180.0 1.09716 0.06
    7 -1 0 42.0341 36.0737 0.0 1.09709 0.02
    4 5 -8 163.2608 142.5760 -0.0 1.09675 0.05
    3 -5 6 5.3863 4.6860 -0.0 1.09657 0.00
    3 -6 2 12.0718 10.5064 0.0 1.09656 0.00
    8 2 2 255.9621 223.3990 -180.0 1.09651 0.09
    5 6 -6 298.9574 263.5697 0.0 1.09616 0.10
    3 -4 8 0.4382 0.3872 -180.0 1.09609 0.00
    0 4 -10 313.2003 281.6693 -0.0 1.09600 0.10
    8 2 1 357.4183 324.9128 180.0 1.09581 0.13
    5 -1 9 46.3596 40.8860 -180.0 1.09565 0.02
    7 1 -4 269.1466 249.8262 -180.0 1.09559 0.10
    4 -5 3 178.4765 154.1517 -180.0 1.09551 0.06
    7 7 2 121.3999 96.2566 180.0 1.09504 0.04
    2 5 -9 148.7071 117.1774 -180.0 1.09501 0.05
    3 -6 -2 6.5808 4.9069 180.0 1.09479 0.00
    5 0 -8 12.7251 8.8307 180.0 1.09435 0.00
    2 -4 -9 4.1004 2.8733 -0.0 1.09339 0.00
    2 -1 -11 143.3644 117.3594 180.0 1.09285 0.05
    2 2 12 5.6658 4.6461 -180.0 1.09285 0.00
    7 0 -3 25.9494 21.2788 0.0 1.09283 0.01
    7 7 1 307.2651 250.7700 0.0 1.09265 0.10
    1 -4 -10 369.2966 318.3806 180.0 1.09257 0.11
    2 -2 11 96.4925 81.2170 -0.0 1.09255 0.03
    4 7 8 111.6457 94.3491 -0.0 1.09225 0.03
    4 -1 -9 299.4236 258.6747 -180.0 1.09214 0.10
    4 8 -3 120.8303 100.1464 0.0 1.09206 0.04
    1 2 12 51.3573 42.1918 180.0 1.09181 0.02
    4 6 -7 12.4383 10.0156 0.0 1.09166 0.00
    8 3 4 54.7510 43.2442 180.0 1.09146 0.02
    7 5 7 4.2098 3.3177 0.0 1.09142 0.00
    0 0 12 114.0249 88.1963 0.0 1.09098 0.03
    8 4 4 119.5773 89.6767 180.0 1.09061 0.04
    5 -4 3 219.2520 169.1706 180.0 1.09034 0.07
    8 5 2 61.7005 46.8008 -0.0 1.09028 0.02
    3 7 -6 130.9639 99.9920 -0.0 1.09016 0.04
    7 7 3 129.0661 102.3131 -0.0 1.08980 0.04
    2 2 -11 27.3109 21.4863 -0.0 1.08975 0.01
    0 1 12 3.7984 3.0280 180.0 1.08965 0.00
    7 -1 3 95.3403 76.6598 180.0 1.08961 0.03
    8 2 3 299.6029 240.3148 180.0 1.08959 0.10
    2 -3 -10 168.1814 137.1139 -180.0 1.08943 0.05
    6 7 -3 11.4069 9.3409 -0.0 1.08936 0.00
    6 1 9 90.5831 76.9866 -180.0 1.08893 0.03
    5 8 5 86.5086 73.1286 180.0 1.08888 0.03
    2 7 8 183.8603 157.5890 180.0 1.08884 0.05
    8 5 1 8.0551 7.4402 0.0 1.08778 0.00
    5 -2 8 3.4187 3.1491 -0.0 1.08769 0.00
    0 8 1 153.7013 148.0362 -0.0 1.08760 0.05
    0 5 -9 119.9231 117.4290 -180.0 1.08759 0.04
    5 -3 -5 135.7669 129.1364 0.0 1.08754 0.05
    8 2 0 45.5105 44.2034 0.0 1.08752 0.02
    5 -4 -2 500.0593 468.5143 0.0 1.08750 0.17
    5 8 -2 0.7368 0.6764 -0.0 1.08708 0.00
    7 6 6 9.1800 8.5181 -180.0 1.08704 0.00
    0 8 0 146.0545 129.7172 -180.0 1.08656 0.04
    2 4 -10 374.9377 329.0310 -0.0 1.08647 0.12
    3 8 6 153.7315 137.4530 180.0 1.08592 0.05
    1 7 -6 850.2387 822.2397 180.0 1.08548 0.26
    8 5 3 96.0036 90.2883 0.0 1.08526 0.03
    6 8 2 2.4001 2.2297 -180.0 1.08519 0.00
    8 3 -1 7.9273 7.1587 180.0 1.08501 0.00
    1 -5 -9 3.9619 3.9784 0.0 1.08453 0.00
    7 -1 -1 36.8846 36.5403 -0.0 1.08442 0.01
    2 0 12 0.3133 0.3216 -0.0 1.08431 0.00
    3 -5 -6 805.2084 872.3154 -0.0 1.08409 0.25
    1 -7 4 145.3044 143.1133 180.0 1.08378 0.04
    4 4 11 86.6070 80.5723 0.0 1.08366 0.03
    6 8 1 23.3376 21.8713 180.0 1.08360 0.01
    6 2 -7 724.4836 646.1386 0.0 1.08301 0.24
    7 7 0 99.3951 90.9715 -0.0 1.08280 0.03
    4 8 6 1220.8495 1133.5438 0.0 1.08228 0.37
    5 6 9 84.8576 79.7237 0.0 1.08195 0.03
    7 1 7 659.1567 611.7393 180.0 1.08175 0.22
    6 6 8 25.5114 23.3758 -180.0 1.08145 0.01
    4 -5 -3 10.0302 9.2013 -0.0 1.08122 0.00
    8 4 -1 3.2835 2.9980 0.0 1.08122 0.00
    0 8 2 39.2867 35.9833 0.0 1.08120 0.01
    1 8 -3 121.0231 111.5079 -0.0 1.08104 0.04
    0 3 -11 279.1138 258.1953 -0.0 1.08094 0.08
    4 0 11 6.3058 5.8549 -0.0 1.08083 0.00
    6 -3 1 871.9671 798.5808 180.0 1.08041 0.29
    5 0 10 60.0420 54.7134 180.0 1.08018 0.02
    2 6 -8 5.3490 4.9034 0.0 1.08015 0.00
    3 -3 -9 8.8689 7.8193 -180.0 1.07985 0.00
    5 4 -8 158.8075 140.2806 0.0 1.07985 0.05
    6 8 3 14.6113 12.5607 -180.0 1.07937 0.00
    7 5 -4 11.2089 9.2242 -0.0 1.07892 0.00
    6 3 -7 9.0382 8.6068 180.0 1.07859 0.00
    4 4 -9 76.7231 76.1677 0.0 1.07842 0.02
    6 5 -6 1.7367 1.7567 0.0 1.07836 0.00
    3 -6 3 613.4484 618.1930 -180.0 1.07824 0.19
    0 8 -1 70.5050 74.1546 -0.0 1.07813 0.02
    6 -3 0 690.9348 686.7143 -0.0 1.07796 0.23
    8 5 0 281.6919 293.0874 0.0 1.07792 0.09
    1 6 -8 19.0250 20.2295 -0.0 1.07787 0.01
    1 3 -11 389.7877 390.7604 -180.0 1.07764 0.12
    7 7 4 2.5543 2.4704 180.0 1.07728 0.00
    2 -7 0 12.3045 11.6071 0.0 1.07690 0.00
    7 3 -5 95.8989 106.4650 -0.0 1.07641 0.03
    6 6 -5 13.2878 13.4939 180.0 1.07638 0.00
    7 0 6 58.8540 58.9809 -0.0 1.07628 0.02
    1 -7 -5 3.6659 3.5822 180.0 1.07586 0.00
    3 -6 -3 105.6991 100.4442 -180.0 1.07572 0.03
    7 3 8 2.2120 2.0836 0.0 1.07571 0.00
    6 -3 2 94.6066 89.5125 -180.0 1.07555 0.03
    8 2 4 27.2542 25.3092 0.0 1.07547 0.01
    0 1 -12 30.6041 28.5209 0.0 1.07546 0.01
    6 5 9 45.9509 42.0713 180.0 1.07545 0.01
    6 -2 -4 52.0068 48.4166 180.0 1.07537 0.02
    1 -3 -11 250.3632 232.4829 180.0 1.07504 0.07
    1 -1 12 651.0356 616.0950 -180.0 1.07483 0.19
    2 -7 -1 3.3949 3.2359 -180.0 1.07473 0.00
    6 8 0 323.1420 307.8856 0.0 1.07471 0.10
    3 2 12 76.1813 73.3566 -0.0 1.07462 0.02
    4 -4 -6 420.8508 419.1551 -0.0 1.07415 0.13
    5 5 10 218.7068 206.6849 -0.0 1.07361 0.06
    1 -6 7 255.2037 237.0540 -180.0 1.07354 0.08
    0 5 10 123.0222 113.5873 180.0 1.07353 0.04
    8 5 4 226.0318 210.9767 -180.0 1.07302 0.07
    3 8 -4 15.0335 14.1571 -180.0 1.07300 0.00
    7 2 -5 4.5346 4.3712 -180.0 1.07280 0.00
    7 -1 4 1426.7751 1400.5809 -0.0 1.07246 0.48
    2 -6 -6 631.4514 680.0261 0.0 1.07218 0.19
    8 2 -1 454.6670 477.7401 0.0 1.07216 0.16
    3 1 12 445.7919 453.4482 -180.0 1.07194 0.13
    2 3 12 7.9202 8.0745 -0.0 1.07188 0.00
    2 -5 -8 25.1882 26.3282 0.0 1.07187 0.01
    4 -5 4 4.2594 4.2025 -180.0 1.07187 0.00
    2 -7 1 20.3594 20.6108 -0.0 1.07183 0.01
    1 -4 10 53.4592 53.5436 0.0 1.07179 0.02
    7 6 -3 7.3340 7.1492 -0.0 1.07171 0.00
    0 2 12 0.2801 0.2727 -0.0 1.07166 0.00
    6 1 -7 347.7494 285.2497 -0.0 1.07085 0.12
    2 8 -4 119.2664 99.0987 180.0 1.07076 0.04
    8 3 5 48.8793 39.8070 -180.0 1.07062 0.02
    2 8 6 241.3109 197.5550 180.0 1.07055 0.07
    1 8 5 18.0827 14.6141 -180.0 1.07047 0.01
    7 4 8 191.8669 152.6329 180.0 1.07044 0.06
    8 4 5 32.8867 26.2134 -0.0 1.07039 0.01
    3 -4 -8 36.0556 28.4317 0.0 1.07029 0.01
    3 5 -9 70.8670 56.8224 180.0 1.06987 0.02
    5 7 -5 10.8175 8.8929 -180.0 1.06966 0.00
    6 -2 6 42.4343 35.1984 180.0 1.06920 0.01
    5 -4 4 72.6482 59.6127 -180.0 1.06887 0.02
    6 -3 -1 2.4015 1.9219 -180.0 1.06834 0.00
    0 4 11 10.4943 8.4499 180.0 1.06800 0.00
    0 8 3 18.0270 14.7665 180.0 1.06773 0.01
    2 -5 8 0.0049 0.0042 -180.0 1.06714 0.00
    6 8 4 0.0117 0.0099 -0.0 1.06649 0.00
    7 7 -1 480.1314 426.0652 180.0 1.06607 0.15
    3 6 10 16.5651 16.2897 -180.0 1.06582 0.00
    1 0 -12 90.1195 85.8857 -180.0 1.06579 0.03
    1 -3 11 64.9198 62.5973 -0.0 1.06549 0.02
    2 -7 -2 1.8605 1.8217 180.0 1.06544 0.00
    5 7 8 633.5640 594.3765 -180.0 1.06543 0.18
    5 -4 -3 0.0127 0.0114 -180.0 1.06513 0.00
    8 1 2 20.6490 18.5997 0.0 1.06511 0.01
    7 -1 -2 22.5024 20.1637 0.0 1.06506 0.01
    8 1 1 35.6677 31.8375 0.0 1.06503 0.01
    7 2 8 69.1008 60.8077 -0.0 1.06472 0.02
    3 -2 -10 258.9374 228.1761 -180.0 1.06467 0.08
    4 -4 7 0.0000 0.0000 180.0 1.06455 0.00
    1 3 12 354.1141 314.3458 -180.0 1.06423 0.10
    4 7 -6 5.9141 5.1647 -0.0 1.06409 0.00
    7 4 -5 28.1683 23.7760 -0.0 1.06375 0.01
    3 6 -8 67.9314 57.3215 -0.0 1.06375 0.02
    6 -3 3 464.7988 388.3978 -0.0 1.06365 0.15
    0 8 -2 171.6193 134.3552 -180.0 1.06283 0.05
    6 7 7 132.2646 105.6133 0.0 1.06271 0.04
    5 -2 -7 130.6860 103.2629 180.0 1.06213 0.04
    8 3 -2 130.3300 102.5430 -180.0 1.06212 0.04
    2 -6 6 146.8128 114.1176 -0.0 1.06187 0.04
    4 1 -10 411.6112 319.5334 0.0 1.06137 0.13
    8 5 -1 30.2765 23.4845 180.0 1.06128 0.01
    3 3 12 22.7304 17.5983 180.0 1.06114 0.01
    3 5 11 77.8629 60.1125 -0.0 1.06090 0.02
    2 -2 -11 28.7252 22.1015 0.0 1.06080 0.01
    0 7 7 48.0370 36.5250 0.0 1.06076 0.01
    5 8 6 36.2354 28.4820 -180.0 1.06018 0.01
    2 -7 2 67.1585 52.8976 0.0 1.05981 0.02
    2 5 11 0.9221 0.7631 0.0 1.05963 0.00
    2 6 10 90.3298 85.3443 -0.0 1.05923 0.03
    1 7 8 954.1549 913.4909 -180.0 1.05912 0.27
    6 8 -1 0.9127 0.8162 -180.0 1.05903 0.00
    5 2 11 20.3884 19.0933 -0.0 1.05877 0.01
    7 0 -4 537.7426 492.4627 180.0 1.05834 0.18
    4 2 -10 86.5572 79.2313 180.0 1.05826 0.03
    8 1 3 0.5455 0.4918 180.0 1.05821 0.00
    7 7 5 2.0216 1.8074 -0.0 1.05819 0.00
    6 4 -7 151.4499 139.0555 180.0 1.05819 0.05
    5 3 11 9.6682 8.7710 0.0 1.05807 0.00
    5 8 -3 0.6344 0.5616 -180.0 1.05805 0.00
    8 4 -2 89.0095 80.6126 -0.0 1.05801 0.03
    1 -1 -12 18.6483 16.6532 180.0 1.05800 0.01
    8 1 0 139.7000 124.3363 -0.0 1.05797 0.05
    5 -3 7 9.4866 8.2277 -180.0 1.05776 0.00
    1 1 -12 36.5460 31.7237 -0.0 1.05772 0.01
    0 6 -8 3.1231 2.4965 -0.0 1.05727 0.00
    4 8 -4 52.2561 41.2897 -0.0 1.05693 0.02
    5 -1 -8 5.1232 3.8408 0.0 1.05672 0.00
    1 -5 9 342.2352 291.0759 180.0 1.05616 0.10
    6 3 10 101.8787 88.1415 180.0 1.05612 0.03
    2 3 -11 11.5444 9.9536 0.0 1.05610 0.00
    2 -1 12 385.4988 340.9732 -180.0 1.05594 0.11
    8 6 2 188.6021 170.2535 -0.0 1.05564 0.06
    0 7 -6 290.7820 272.3922 -0.0 1.05545 0.08
    8 2 5 58.5154 49.8896 180.0 1.05496 0.02
    0 6 9 204.3708 164.9168 -0.0 1.05485 0.06
    4 6 10 9.2182 7.6916 180.0 1.05434 0.00
    8 5 5 46.0163 38.4198 -0.0 1.05429 0.01
    3 4 -10 7.4976 6.2216 -0.0 1.05418 0.00
    4 -5 -4 41.9808 35.0191 -180.0 1.05413 0.01
    3 -6 4 62.1480 51.8930 -180.0 1.05392 0.02
    4 -2 10 27.1895 24.1193 -0.0 1.05349 0.01
    3 0 12 167.4877 149.2287 180.0 1.05346 0.05
    7 1 -5 9.8908 9.0438 -180.0 1.05341 0.00
    3 1 -11 285.2755 265.9005 -180.0 1.05313 0.09
    7 6 7 78.3952 72.4250 180.0 1.05298 0.02
    8 6 1 75.2073 68.9695 180.0 1.05283 0.02
    3 -3 10 121.8641 110.9215 0.0 1.05262 0.04
    6 7 -4 0.1894 0.1739 180.0 1.05260 0.00
    1 -6 -8 131.6112 114.8848 0.0 1.05255 0.04
    6 -1 -6 113.2964 103.1945 -180.0 1.05237 0.04
    6 -3 -2 244.1545 233.8851 0.0 1.05211 0.08
    3 9 1 1.0604 1.0392 180.0 1.05197 0.00
    6 -1 8 120.7669 121.4719 -180.0 1.05180 0.04
    6 0 9 36.8058 38.2602 180.0 1.05165 0.01
    8 6 3 7.1858 7.5194 180.0 1.05162 0.00
    5 2 -9 54.4045 65.9645 180.0 1.05127 0.02
    6 2 10 24.1269 29.0600 0.0 1.05094 0.01
    3 -6 -4 126.4830 146.9833 -180.0 1.05078 0.04
    3 -5 7 2.6296 2.9738 180.0 1.05067 0.00
    8 2 -2 114.2530 127.5965 180.0 1.05059 0.04
    1 8 -4 104.8855 116.4792 0.0 1.05055 0.03
    3 9 2 57.4975 63.5063 -0.0 1.05032 0.02
    7 5 8 3.2884 3.9832 -180.0 1.04959 0.00
    2 -7 -3 327.6834 399.1315 -0.0 1.04958 0.09
    7 -1 5 1162.7123 1347.3932 0.0 1.04929 0.37
    1 -7 5 37.9789 46.3716 -180.0 1.04926 0.01
    4 9 1 114.7795 130.0245 -0.0 1.04895 0.03
    4 0 -10 471.6149 533.7882 -0.0 1.04889 0.14
    4 9 2 83.8739 93.9801 180.0 1.04851 0.02
    3 8 7 0.6133 0.6949 -0.0 1.04820 0.00
    4 -3 -8 161.4174 186.0050 0.0 1.04809 0.05
    0 8 4 53.2137 60.9419 -0.0 1.04797 0.01
    3 0 -11 0.0029 0.0032 180.0 1.04771 0.00
    5 1 -9 198.4923 217.9275 0.0 1.04742 0.06
    6 8 5 332.5277 369.9515 0.0 1.04730 0.09
    3 7 9 306.2792 342.3884 180.0 1.04707 0.08
    3 -2 11 0.0060 0.0067 -0.0 1.04697 0.00
    3 9 0 142.5735 158.8592 -0.0 1.04687 0.04
    4 -2 -9 1.4880 1.6861 0.0 1.04628 0.00
    4 8 7 3.9026 4.6062 180.0 1.04612 0.00
    6 4 10 20.3045 26.9837 -180.0 1.04589 0.01
    6 -3 4 38.1076 47.6172 -180.0 1.04542 0.01
    4 -3 9 2.9135 3.8266 0.0 1.04540 0.00
    0 2 -12 2.6712 3.3708 0.0 1.04514 0.00
    8 1 4 11.0398 11.7354 -180.0 1.04473 0.00
    2 7 -7 174.4583 171.4470 -0.0 1.04456 0.05
    8 4 6 40.9450 39.8624 180.0 1.04453 0.01
    4 5 11 87.2210 83.5803 -0.0 1.04449 0.02
    8 1 -1 31.8768 30.7272 -180.0 1.04434 0.01
    8 3 6 40.9359 38.5850 0.0 1.04422 0.01
    5 -3 -6 56.2733 53.3907 -0.0 1.04409 0.02
    5 1 11 5.2626 4.9757 -180.0 1.04407 0.00
    6 0 -7 522.5594 496.9258 -180.0 1.04371 0.17
    7 7 -2 9.4595 8.8291 0.0 1.04340 0.00
    8 6 0 46.3013 42.7446 0.0 1.04335 0.01
    3 2 -11 153.0885 139.4375 -0.0 1.04328 0.04
    4 -5 5 25.3840 22.2368 180.0 1.04302 0.01
    4 9 0 6.0763 5.5651 -0.0 1.04271 0.00
    5 4 11 1.3801 1.4139 -0.0 1.04207 0.00
    3 9 3 0.0364 0.0384 0.0 1.04201 0.00
    5 -4 5 81.3348 87.0321 -0.0 1.04196 0.02
    2 -7 3 218.1331 286.8227 -180.0 1.04153 0.06
    0 8 -3 118.7962 160.8831 0.0 1.04150 0.03
    4 9 3 0.8241 0.9457 180.0 1.04142 0.00
    4 7 9 169.1937 198.7098 180.0 1.04115 0.05
    8 6 4 4.0475 4.5476 -0.0 1.04100 0.00
    1 5 11 11.1756 12.0475 180.0 1.04089 0.00
    4 -1 11 12.3977 13.1344 -180.0 1.04070 0.00
    1 -7 -6 80.0097 80.6563 -0.0 1.04049 0.02
    5 6 -7 126.2875 128.9339 -0.0 1.04024 0.04
    7 -1 -3 5.1805 5.3894 0.0 1.04008 0.00
    7 0 7 9.3457 9.7873 0.0 1.04003 0.00
    4 3 -10 67.9515 70.9190 180.0 1.03996 0.02
    5 3 -9 108.5233 113.3796 180.0 1.03994 0.03
    4 2 12 587.6088 626.8262 -180.0 1.03985 0.16
    0 3 12 216.5584 236.3165 0.0 1.03934 0.06
    7 1 8 0.4711 0.4880 -180.0 1.03889 0.00
    8 5 -2 69.7605 70.6184 0.0 1.03878 0.02
    1 8 6 2.7515 2.7002 -180.0 1.03846 0.00
    1 -2 12 7.4049 7.2787 0.0 1.03838 0.00
    6 -2 -5 145.1861 142.6900 0.0 1.03811 0.05
    3 -5 -7 56.7844 58.4587 180.0 1.03788 0.02
    2 9 1 107.1082 114.8782 -180.0 1.03770 0.03
    5 -4 -4 5.1514 5.6734 0.0 1.03751 0.00
    3 -4 9 385.2515 426.8031 -180.0 1.03751 0.11
    6 8 -2 3.6208 3.9298 180.0 1.03744 0.00
    5 5 -8 0.5343 0.5947 180.0 1.03728 0.00
    2 4 12 2.6903 2.7233 180.0 1.03698 0.00
    3 7 -7 62.3860 64.1515 -180.0 1.03691 0.02
    7 5 -5 280.3600 316.4457 0.0 1.03648 0.08
    7 6 -4 5.9998 7.5314 -180.0 1.03600 0.00
    2 7 9 128.9067 171.2808 -0.0 1.03586 0.03
    1 6 10 58.2022 85.3922 180.0 1.03556 0.02
    1 -2 -12 299.8019 408.9483 0.0 1.03538 0.08
    3 9 -1 65.2689 84.1496 -180.0 1.03531 0.02
    1 7 -7 6.1124 8.2929 180.0 1.03519 0.00
    2 9 2 5.2394 6.4426 -0.0 1.03495 0.00
    1 2 -12 84.8211 102.0990 -0.0 1.03486 0.02
    5 -1 10 238.5884 284.7932 0.0 1.03453 0.07
    3 8 -5 69.6976 84.8202 -180.0 1.03429 0.02
    8 3 -3 10.4297 13.0984 180.0 1.03411 0.00
    2 9 0 22.9759 29.5327 180.0 1.03396 0.01
    5 -2 9 123.6833 162.7898 180.0 1.03370 0.04
    4 3 12 5.4749 8.0616 -0.0 1.03361 0.00
    7 7 6 19.2887 24.8894 0.0 1.03358 0.01
    2 -3 11 24.1895 32.8776 -180.0 1.03358 0.01
    6 6 9 0.0014 0.0020 -180.0 1.03357 0.00
    2 8 -5 34.6011 45.6064 -180.0 1.03343 0.01
    3 4 12 17.8560 21.1173 -0.0 1.03324 0.00
    2 8 7 1.8345 2.1238 -180.0 1.03321 0.00
    2 -4 10 4.2296 4.6706 0.0 1.03208 0.00
    6 -2 7 55.3604 70.9943 -0.0 1.03146 0.02
    4 1 12 69.4138 98.0353 180.0 1.03136 0.02
    7 -2 1 1.2602 1.5748 -0.0 1.03127 0.00
    4 6 -8 40.2721 52.0299 0.0 1.03110 0.01
    6 1 10 32.3883 39.4873 -0.0 1.03103 0.01
    1 5 -10 49.9271 48.3747 180.0 1.03022 0.01
    6 -3 -3 1.2600 1.2568 -0.0 1.03016 0.00
    4 9 -1 19.5738 19.8015 180.0 1.03014 0.01
    8 5 6 15.7562 15.4620 180.0 1.03007 0.00
    8 4 -3 594.9915 585.5134 -180.0 1.02980 0.18
    5 9 2 1.3473 1.3530 -0.0 1.02979 0.00
    4 5 -9 0.1475 0.1367 180.0 1.02948 0.00
    8 2 6 24.6402 23.1227 180.0 1.02917 0.01
    5 9 1 59.4685 59.5896 -0.0 1.02907 0.02
    2 -6 -7 39.4352 35.8540 -0.0 1.02906 0.01
    5 0 -9 820.9879 792.3033 -0.0 1.02889 0.25
    7 3 -6 242.1514 234.3693 0.0 1.02887 0.07
    7 -2 2 1.1094 1.1457 -0.0 1.02868 0.00
    6 6 -6 9.3383 9.7867 -0.0 1.02846 0.00
    7 3 9 234.8245 263.7400 -180.0 1.02817 0.07
    4 9 4 173.0614 195.5533 180.0 1.02807 0.05
    2 -7 -4 18.7439 22.2855 -0.0 1.02801 0.01
    8 6 -1 518.4771 625.5182 180.0 1.02773 0.15
    3 -1 -11 107.1671 131.4715 0.0 1.02769 0.03
    4 -4 -7 10.4026 12.6772 -180.0 1.02751 0.00
    3 9 4 477.9664 566.8222 -180.0 1.02750 0.13
    7 -2 0 8.7313 10.3507 -0.0 1.02750 0.00
    5 8 7 97.3406 114.5524 -180.0 1.02725 0.03
    2 -4 -10 38.9576 45.2642 180.0 1.02718 0.01
    5 6 10 2.5074 2.8471 180.0 1.02648 0.00
    7 2 -6 133.0229 156.5606 -0.0 1.02622 0.04
    1 -8 0 35.0074 44.6920 180.0 1.02612 0.01
    2 9 3 27.7481 36.8607 180.0 1.02587 0.01
    1 -8 -1 22.0341 31.9432 0.0 1.02587 0.01
    2 0 -12 38.1863 51.0111 180.0 1.02555 0.01
    8 1 5 21.8868 27.7172 0.0 1.02540 0.01
    5 8 -4 95.1735 114.7236 180.0 1.02489 0.03
    8 1 -2 2.0777 2.3870 0.0 1.02488 0.00
    3 -6 5 34.3918 40.0977 180.0 1.02483 0.01
    6 5 -7 22.8098 29.6579 -180.0 1.02437 0.01
    8 6 5 38.7556 50.2821 0.0 1.02437 0.01
    1 4 -11 0.0741 0.0971 -0.0 1.02434 0.00
    2 1 -12 0.4993 0.6782 -0.0 1.02420 0.00
    5 9 3 155.7955 210.2089 -180.0 1.02419 0.04
    1 4 12 52.1571 72.4043 -0.0 1.02413 0.01
    7 4 9 224.9997 317.3344 -0.0 1.02406 0.06
    2 5 -10 44.4688 63.8072 0.0 1.02399 0.01
    8 2 -3 5.3576 7.7784 -0.0 1.02396 0.00
    2 9 -1 2.2195 3.1977 -180.0 1.02393 0.00
    6 7 8 0.4684 0.6873 180.0 1.02386 0.00
    7 8 2 1.3249 1.9067 -180.0 1.02385 0.00
    6 2 -8 2.8659 4.9847 0.0 1.02356 0.00
    5 7 -6 2.1701 3.5163 0.0 1.02321 0.00
    0 8 5 73.4088 126.2191 180.0 1.02297 0.02
    6 8 6 38.2448 59.3179 180.0 1.02280 0.01
    4 -5 -5 11.3603 18.1778 -0.0 1.02268 0.00
    4 -1 -10 78.0507 116.4395 -180.0 1.02240 0.02
    8 0 1 54.5361 79.2727 -180.0 1.02227 0.02
    5 9 0 20.2726 28.8566 -180.0 1.02206 0.01
    8 0 2 4.6728 6.4893 -180.0 1.02185 0.00
    6 -3 5 414.4303 578.6792 -0.0 1.02181 0.12
    6 5 10 0.0310 0.0419 -0.0 1.02154 0.00
    3 -1 12 0.0192 0.0267 0.0 1.02150 0.00
    1 -5 -10 0.0017 0.0024 180.0 1.02144 0.00
    7 8 1 111.0916 157.4982 180.0 1.02140 0.03
    1 -4 -11 5.0695 7.2619 0.0 1.02136 0.00
    1 -6 8 17.9934 26.2210 -0.0 1.02131 0.00
    0 4 -11 76.1579 110.3908 0.0 1.02129 0.02
    7 -1 6 29.0887 41.6554 -180.0 1.02128 0.01
    3 -6 -5 121.5266 179.3589 -0.0 1.02122 0.03
    7 0 -5 0.8202 1.2022 -180.0 1.02066 0.00
    0 5 -10 36.4717 52.4106 0.0 1.02013 0.01
    1 -8 1 2.9721 4.2712 -180.0 1.02012 0.00
    7 8 3 65.4980 93.0371 0.0 1.02006 0.02
    7 -2 3 2.1468 3.0239 180.0 1.01986 0.00
    3 3 -11 43.4907 62.3465 0.0 1.01939 0.01
    1 -8 -2 0.0214 0.0307 -0.0 1.01938 0.00
    6 3 -8 21.1697 30.9042 -180.0 1.01933 0.01
    5 7 9 26.9629 41.3113 -180.0 1.01894 0.01
    4 8 -5 40.5271 64.1704 -180.0 1.01877 0.01
    2 -6 7 21.5851 38.1678 180.0 1.01843 0.01
    1 1 13 127.2747 210.5530 -180.0 1.01841 0.03
    7 2 9 203.2823 293.7740 180.0 1.01806 0.06
    2 -7 4 12.0889 16.3724 -0.0 1.01796 0.00
    3 9 -2 26.2015 34.9798 0.0 1.01792 0.01
    4 -4 8 2.9182 3.7117 -180.0 1.01782 0.00
    7 -2 -1 38.9054 46.7714 -180.0 1.01756 0.01
    2 6 -9 24.2528 25.5200 -0.0 1.01741 0.01
    7 4 -6 24.2532 23.7428 180.0 1.01731 0.01
    2 -3 -11 12.8118 13.8528 180.0 1.01720 0.00
    1 6 -9 62.8574 88.8379 0.0 1.01660 0.02
    8 0 0 14.0236 19.9859 -180.0 1.01651 0.00
    1 8 -5 132.0321 208.2469 -180.0 1.01632 0.04
    7 7 -3 338.1719 523.9247 0.0 1.01594 0.10
    2 -5 -9 27.5943 44.1215 -0.0 1.01582 0.01
    5 0 11 35.9589 56.2691 -180.0 1.01580 0.01
    7 6 8 21.9426 34.3603 -0.0 1.01576 0.01
    2 -2 12 86.6621 134.5381 180.0 1.01553 0.02
    0 7 8 1.9139 2.9687 -0.0 1.01550 0.00
    8 0 3 138.7728 216.4403 0.0 1.01526 0.04
    0 8 -4 134.5019 206.6900 -0.0 1.01524 0.04
    5 4 -9 0.3486 0.5829 -0.0 1.01485 0.00
    2 1 13 112.1938 190.0143 -180.0 1.01460 0.03
    3 -3 -10 44.6104 72.7815 180.0 1.01435 0.01
    8 4 7 37.5219 60.3984 -180.0 1.01432 0.01
    6 1 -8 1.5805 3.0395 -180.0 1.01376 0.00
    8 3 7 18.7594 36.6987 0.0 1.01355 0.01
    5 -3 8 16.7450 30.6832 -180.0 1.01345 0.00
    4 4 12 0.5236 1.0556 -180.0 1.01343 0.00
    4 7 -7 3.0720 5.8552 -0.0 1.01331 0.00
    1 0 13 23.4878 44.1227 0.0 1.01326 0.01
    6 7 -5 0.3039 0.5621 -0.0 1.01319 0.00
    3 -4 -9 5.5005 10.1169 -180.0 1.01290 0.00
    2 -1 -12 83.1800 150.6193 0.0 1.01288 0.02
    7 8 0 94.0022 162.9889 0.0 1.01285 0.03
    5 5 11 70.5987 127.8751 0.0 1.01275 0.02
    5 9 4 80.8546 135.4557 0.0 1.01257 0.02
    4 9 -2 1.9771 2.8879 -180.0 1.01192 0.00
    1 -7 6 143.3348 183.9177 0.0 1.01174 0.04
    2 2 13 21.3710 27.4633 -0.0 1.01164 0.01
    8 5 -3 10.6268 12.7845 -0.0 1.01156 0.00
    2 4 -11 141.0748 173.0274 180.0 1.01140 0.04
    2 -5 9 161.8987 200.5521 -180.0 1.01129 0.04
    6 8 -3 0.3031 0.4196 180.0 1.01104 0.00
    2 9 4 0.3880 0.5416 -180.0 1.01094 0.00
    5 -4 6 1.9054 2.6977 -0.0 1.01090 0.00
    7 -1 -4 8.3166 12.4074 0.0 1.01069 0.00
    4 -5 6 243.1740 375.4248 -180.0 1.01031 0.07
    7 8 4 1.1754 1.8217 180.0 1.01025 0.00
    8 7 2 7.0854 11.0713 0.0 1.01018 0.00
    0 7 -7 147.4093 228.8583 -180.0 1.01012 0.04
    1 2 13 1.3130 2.2077 -0.0 1.00974 0.00
    7 1 -6 0.2281 0.3948 -0.0 1.00969 0.00
    4 -6 0 105.0561 181.5822 -0.0 1.00954 0.03
    4 0 12 45.9095 84.0669 0.0 1.00920 0.01
    4 9 5 0.6712 1.1483 180.0 1.00918 0.00
    5 9 -1 47.1030 79.4819 0.0 1.00914 0.01
    1 7 9 31.7560 63.2509 -0.0 1.00910 0.01
    2 2 -12 9.7477 17.3301 -180.0 1.00897 0.00
    5 -2 -8 32.9165 57.0705 0.0 1.00886 0.01
    5 -5 0 4.6915 7.6347 0.0 1.00879 0.00
    5 -5 1 26.1042 42.1145 -180.0 1.00876 0.01
    4 4 -10 37.0994 59.7051 180.0 1.00872 0.01
    1 -8 2 2.9639 3.9734 180.0 1.00819 0.00
    2 9 -2 17.3620 24.1327 0.0 1.00817 0.00
    3 8 8 145.7076 200.4454 -0.0 1.00813 0.04
    1 9 1 1.3029 1.7805 -0.0 1.00813 0.00
    4 -6 1 23.3666 31.8419 180.0 1.00796 0.01
    3 9 5 46.9839 66.4393 -0.0 1.00757 0.01
    4 8 8 107.6422 155.0781 -0.0 1.00734 0.03
    0 5 11 84.5661 123.7273 -180.0 1.00729 0.02
    8 7 1 23.2784 33.8102 -0.0 1.00724 0.01
    8 7 3 27.8725 40.6166 180.0 1.00713 0.01
    0 0 13 14.7608 21.4060 180.0 1.00706 0.00
    1 -8 -3 1.2601 1.8035 0.0 1.00700 0.00
    8 6 -2 287.4982 412.2301 180.0 1.00678 0.08
    0 1 13 10.7608 15.8721 -180.0 1.00649 0.00
    7 5 9 94.6571 142.3084 0.0 1.00624 0.03
    5 -4 -5 32.8485 51.2788 -0.0 1.00594 0.01
    1 9 0 21.1190 33.6058 -180.0 1.00576 0.01
    7 -2 4 34.0907 62.7995 -180.0 1.00528 0.01
    4 -6 -1 0.3736 0.7234 0.0 1.00515 0.00
    8 0 -1 4.6069 10.6022 180.0 1.00487 0.00
    6 -1 -7 0.3259 0.8247 180.0 1.00483 0.00
    7 7 7 21.5998 54.4422 -180.0 1.00464 0.01
    1 9 2 2.0007 5.3454 180.0 1.00455 0.00
    3 6 11 9.4956 26.6262 0.0 1.00455 0.00
    6 -1 9 0.0028 0.0080 180.0 1.00427 0.00
    3 -5 8 2.9622 9.5009 -0.0 1.00414 0.00
    2 0 13 1.8031 6.7302 180.0 1.00392 0.00
    0 3 -12 12.6468 53.6313 0.0 1.00360 0.00
    6 -3 -4 1.3219 4.9795 0.0 1.00358 0.00
    1 8 7 0.4559 1.5354 -180.0 1.00321 0.00
    5 -5 -1 3.2478 7.7293 180.0 1.00288 0.00
    8 0 4 1.6158 3.8273 0.0 1.00286 0.00
    5 -5 2 1.4755 3.3982 -0.0 1.00280 0.00
    1 -4 11 18.0556 37.8346 -0.0 1.00266 0.00
    3 6 -9 11.7220 23.8033 -180.0 1.00262 0.00
    8 6 6 50.1303 104.6079 180.0 1.00258 0.01
    1 -7 -7 16.7952 31.5129 -180.0 1.00246 0.00
    3 5 -10 18.7095 38.4527 0.0 1.00229 0.01
    8 3 -4 11.1183 22.8229 -0.0 1.00227 0.00
    7 -2 -2 86.7734 185.2696 0.0 1.00198 0.03
    2 -7 -5 9.8079 22.6546 -0.0 1.00180 0.00
    6 4 -8 26.2035 57.4838 -0.0 1.00159 0.01
    8 5 7 111.4248 228.9817 -0.0 1.00153 0.03
    7 0 8 1.0615 2.0782 -180.0 1.00130 0.00
    8 1 6 53.9505 104.1697 0.0 1.00120 0.02
    1 -6 -9 22.9556 49.6936 0.0 1.00084 0.01
    1 -3 -12 11.4185 28.9245 -0.0 1.00062 0.00
    8 1 -3 5.1074 13.3236 -0.0 1.00057 0.00
    4 -6 2 8.7082 21.6182 -0.0 1.00050 0.00
    0 6 -9 14.1173 40.6014 -0.0 1.00031 0.00
    1 3 -12 2.6104 6.5217 0.0 0.99991 0.00
    5 -3 -7 7.6661 19.0055 0.0 0.99959 0.00
    8 2 7 10.3258 25.2792 -0.0 0.99930 0.00
    6 0 10 10.8234 23.3390 180.0 0.99875 0.00
    7 8 -1 1.9762 4.0290 -180.0 0.99866 0.00
    6 -2 -6 24.0547 49.9635 -180.0 0.99862 0.01
    8 7 0 30.2203 58.4888 180.0 0.99846 0.01
    8 7 4 1.3277 2.3966 -0.0 0.99826 0.00
    3 2 13 40.6919 69.7927 0.0 0.99817 0.01
    6 3 11 13.1602 21.8335 -0.0 0.99813 0.00
    0 6 10 10.2172 15.5216 -180.0 0.99802 0.00
    2 6 11 7.9203 12.0044 180.0 0.99799 0.00
    5 -1 -9 119.8726 176.3113 -180.0 0.99789 0.03
    8 4 -4 70.2891 95.4100 -0.0 0.99788 0.02
    7 6 -5 1.6426 2.4185 0.0 0.99779 0.00
    1 9 -1 5.0580 7.6438 0.0 0.99756 0.00
    6 9 2 98.0071 195.0883 -0.0 0.99672 0.03
    0 4 12 6.8384 16.9242 180.0 0.99643 0.00
    4 6 11 18.4182 37.1401 0.0 0.99595 0.00
    3 9 -3 147.5117 260.1489 -180.0 0.99556 0.04
    3 1 13 0.1697 0.2931 -180.0 0.99556 0.00
    5 9 5 19.2387 34.3392 -0.0 0.99553 0.00
    3 -2 -11 16.6433 28.2708 0.0 0.99547 0.00
    2 3 13 1.5038 2.5574 180.0 0.99540 0.00
    1 9 3 18.2417 30.9284 -180.0 0.99521 0.00
    1 -5 10 74.1061 122.1010 0.0 0.99508 0.02
    6 9 1 12.9371 22.5057 -180.0 0.99504 0.00
    4 -6 -2 9.3260 15.6432 180.0 0.99501 0.00
    7 1 9 11.3045 18.8987 180.0 0.99496 0.00
    3 7 10 61.3524 100.6404 -0.0 0.99495 0.02
    7 8 5 107.4193 185.6136 -0.0 0.99491 0.03
    1 -1 13 428.4747 722.7529 -0.0 0.99489 0.11
    0 1 -13 0.0158 0.0293 -0.0 0.99435 0.00
    3 5 12 21.4932 40.9549 0.0 0.99417 0.01
    6 8 7 3.9312 7.0125 180.0 0.99417 0.00
    2 8 -6 58.6559 102.7364 180.0 0.99398 0.02
    6 -3 6 9.0023 15.5477 -0.0 0.99395 0.00
    0 8 6 0.0536 0.0908 180.0 0.99390 0.00
    2 8 8 1.9848 3.2270 -180.0 0.99374 0.00
    3 8 -6 4.7489 7.7112 0.0 0.99371 0.00
    8 2 -4 71.4165 104.9026 -180.0 0.99348 0.02
    6 2 11 62.9411 97.7214 -180.0 0.99330 0.02
    5 2 12 10.8541 17.5300 180.0 0.99309 0.00
    5 3 12 118.2554 194.4147 -180.0 0.99298 0.03
    7 5 -6 53.3147 88.6809 -180.0 0.99292 0.01
    3 -7 0 25.1745 43.2380 -0.0 0.99281 0.01
    2 7 -8 106.7069 185.8376 -180.0 0.99272 0.03
    0 2 13 82.1353 143.7896 -0.0 0.99271 0.02
    6 9 3 1.1243 1.9921 0.0 0.99266 0.00
    4 -3 -9 2.8023 5.0947 -180.0 0.99254 0.00
    3 -6 6 4.3033 8.2128 -0.0 0.99227 0.00
    1 -3 12 93.6693 179.2690 -0.0 0.99222 0.02
    2 5 12 14.4656 28.0342 -180.0 0.99211 0.00
    6 -4 1 71.6375 135.3345 0.0 0.99211 0.02
    6 -2 8 17.7777 34.6911 180.0 0.99171 0.00
    4 -2 11 60.3914 120.5161 -180.0 0.99157 0.02
    5 8 8 0.4683 0.9377 -0.0 0.99148 0.00
    3 -5 -8 80.3878 167.4716 0.0 0.99138 0.02
    5 -5 -2 42.3837 86.4028 -0.0 0.99133 0.01
    5 -5 3 2.3322 4.7722 0.0 0.99121 0.00
    6 0 -8 7.0738 15.6079 0.0 0.99110 0.00
    5 9 -2 5.7111 11.6326 0.0 0.99097 0.00
    1 -8 3 0.6554 1.4540 -180.0 0.99095 0.00
    2 9 5 0.6206 1.3029 180.0 0.99091 0.00
    4 7 10 40.1232 85.7502 180.0 0.99088 0.01
    6 -4 0 4.4028 8.9622 -180.0 0.99067 0.00
    4 1 -11 14.4479 29.5609 0.0 0.99038 0.00
    2 -7 5 0.9464 1.9491 -0.0 0.99020 0.00
    3 -7 -1 98.4437 199.6487 180.0 0.99009 0.03
    4 -3 10 3.3725 6.7068 -180.0 0.98999 0.00
    6 4 11 0.3040 0.6216 0.0 0.98993 0.00
    3 -7 1 38.0743 75.2042 180.0 0.98984 0.01
    9 4 2 13.8423 27.5716 180.0 0.98981 0.00
    7 -1 7 77.7286 148.8123 -0.0 0.98970 0.02
    3 -3 11 50.5684 93.5010 180.0 0.98939 0.01
    1 -8 -4 3.8509 6.8740 0.0 0.98936 0.00
    5 8 -5 4.4989 8.5467 -0.0 0.98897 0.00
    4 9 -3 295.1454 555.6009 180.0 0.98894 0.08
    3 -6 -6 34.7503 60.8907 -180.0 0.98835 0.01
    1 3 13 1.7794 3.1386 -180.0 0.98825 0.00
    4 -5 -6 50.0926 88.4655 -180.0 0.98820 0.01
    8 0 -2 205.2608 356.7951 0.0 0.98795 0.06
    6 -4 2 0.6929 1.1781 0.0 0.98789 0.00
    3 3 13 6.5343 11.3351 -180.0 0.98779 0.00
    6 9 0 39.8444 65.3596 180.0 0.98769 0.01
    2 -2 -12 8.9372 14.9343 -0.0 0.98766 0.00
    4 -6 3 41.3740 65.7337 180.0 0.98753 0.01
    2 9 -3 71.2243 109.6951 0.0 0.98744 0.02
    4 2 -11 76.0863 115.4470 180.0 0.98741 0.02
    9 4 1 66.3727 99.6696 0.0 0.98739 0.02
    9 4 3 37.6098 50.8959 -180.0 0.98661 0.01
    5 6 -8 0.8603 1.3041 0.0 0.98644 0.00
    5 2 -10 22.2349 37.1614 -0.0 0.98628 0.01
    1 0 -13 5.4356 8.9918 180.0 0.98614 0.00
    9 3 2 0.2767 0.4642 180.0 0.98607 0.00
    6 6 10 53.3571 92.1268 0.0 0.98589 0.01
    7 -2 5 115.5453 203.4579 -0.0 0.98568 0.03
    1 7 -8 12.8899 24.2503 180.0 0.98567 0.00
    4 9 6 0.4842 0.8567 0.0 0.98565 0.00
    8 0 5 37.0138 66.8754 0.0 0.98528 0.01
    0 8 -5 61.1410 111.3942 -180.0 0.98525 0.02
    3 7 -8 6.1622 11.0869 0.0 0.98515 0.00
    2 -6 -8 7.3573 13.1056 -0.0 0.98513 0.00
    4 -2 -10 2.2619 4.0106 0.0 0.98493 0.00
    7 7 -4 186.0592 336.2417 -0.0 0.98492 0.05
    2 7 10 34.8779 71.4907 0.0 0.98432 0.01
    8 7 -1 104.1542 207.6234 -180.0 0.98430 0.03
    3 4 -11 22.5735 47.3319 180.0 0.98420 0.01
    9 3 1 13.7097 29.3773 -0.0 0.98411 0.00
    8 7 5 137.7212 285.8542 180.0 0.98401 0.04
    1 9 -2 0.9056 1.9434 -180.0 0.98396 0.00
    6 -4 -1 56.7592 118.3963 -180.0 0.98363 0.02
    5 1 -10 3.0404 6.3330 -0.0 0.98355 0.00
    6 7 9 3.3739 7.1696 0.0 0.98339 0.00
    3 9 6 3.9554 8.4851 180.0 0.98315 0.00
    6 9 4 2.7621 5.8027 0.0 0.98306 0.00
    9 3 3 51.7087 121.1697 180.0 0.98245 0.01
    3 -4 10 14.3256 36.3804 -180.0 0.98184 0.00
    3 -7 -2 15.7823 41.1999 180.0 0.98183 0.00
    2 3 -12 53.9254 125.3351 -0.0 0.98164 0.01
    4 5 12 70.2366 168.3026 -0.0 0.98162 0.02
    7 3 -7 0.0008 0.0020 180.0 0.98156 0.00
    7 -2 -3 18.7706 40.1587 -0.0 0.98154 0.01
    8 6 -3 6.6514 14.3048 -0.0 0.98150 0.00
    5 -2 10 6.7520 13.9952 -0.0 0.98146 0.00
    3 -7 2 96.2936 190.6092 -0.0 0.98134 0.02
    7 0 -6 96.0128 178.5235 -180.0 0.98118 0.03
    8 4 8 16.2843 28.5411 -0.0 0.98103 0.00
    6 8 -4 0.7591 1.3401 180.0 0.98100 0.00
    4 -4 -8 0.9099 1.5231 -0.0 0.98090 0.00
    9 5 2 9.0280 15.0065 -180.0 0.98087 0.00
    6 6 -7 10.9844 18.2685 -180.0 0.98087 0.00
    7 3 10 146.8034 240.6420 0.0 0.98086 0.04
    2 -1 13 47.1729 78.7218 0.0 0.98083 0.01
    8 5 -4 80.4600 129.7360 0.0 0.98082 0.02
    4 0 -11 2.0047 3.2003 180.0 0.98066 0.00
    1 9 4 0.2703 0.4305 0.0 0.98057 0.00
    5 1 12 20.1894 31.8312 0.0 0.98049 0.01
    1 -1 -13 35.4150 55.3519 0.0 0.98040 0.01
    3 0 13 178.5941 272.9991 180.0 0.98026 0.04
    5 4 12 2.2630 3.3407 -0.0 0.98016 0.00
    8 3 8 4.1429 5.7430 0.0 0.97989 0.00
    1 8 -6 199.1307 268.1190 -180.0 0.97971 0.05
    7 2 -7 25.2112 31.9088 0.0 0.97969 0.01
    4 -6 -3 211.5888 299.0453 -180.0 0.97964 0.05
    3 -2 12 1.4189 2.0232 0.0 0.97960 0.00
    7 8 -2 1.6056 2.3858 -0.0 0.97951 0.00
    9 4 0 9.3200 13.2380 -180.0 0.97945 0.00
    1 1 -13 6.1065 9.1001 180.0 0.97930 0.00
    3 1 -12 286.4892 436.6836 180.0 0.97915 0.07
    4 8 -6 0.0825 0.1294 180.0 0.97894 0.00
    5 5 -9 3.9793 6.3272 0.0 0.97884 0.00
    6 -4 3 8.2858 13.1162 -0.0 0.97822 0.00
    9 5 3 213.4146 326.8445 -0.0 0.97818 0.06
    7 -1 -5 0.4134 0.6331 -0.0 0.97816 0.00
    9 5 1 42.4242 61.9820 0.0 0.97807 0.01
    9 4 4 35.8380 50.8682 0.0 0.97793 0.01
    7 4 10 9.3713 13.6806 0.0 0.97773 0.00
    1 6 11 241.3359 479.1589 -180.0 0.97713 0.06
    5 -1 11 7.8049 14.4988 180.0 0.97712 0.00
    5 -4 7 20.9462 38.1231 0.0 0.97698 0.01
    5 7 -7 19.4269 35.6991 0.0 0.97685 0.01
    7 6 9 95.7631 176.6239 180.0 0.97675 0.02
    9 3 0 19.0332 35.4197 180.0 0.97669 0.01
    8 6 7 0.0376 0.0690 180.0 0.97664 0.00
    5 3 -10 13.7097 26.1338 0.0 0.97648 0.00
    6 1 11 5.2192 7.4009 0.0 0.97600 0.00
    4 -1 12 4.1386 6.0973 180.0 0.97586 0.00
    1 5 12 2.2198 3.2939 0.0 0.97571 0.00
    3 0 -12 14.2038 32.3246 0.0 0.97522 0.00
    6 9 -1 43.6146 93.3980 -0.0 0.97504 0.01
    4 -5 7 96.7285 224.0011 0.0 0.97504 0.02
    7 8 6 18.4294 42.1798 180.0 0.97481 0.00
    5 -5 -3 26.8146 65.0849 -180.0 0.97473 0.01
    5 -5 4 8.0221 18.7476 180.0 0.97457 0.00
    2 -6 8 7.9151 20.1460 -0.0 0.97448 0.00
    4 6 -9 13.2845 29.6247 0.0 0.97417 0.00
    5 9 6 220.3531 464.5913 -0.0 0.97389 0.05
    6 -3 -5 3.7115 7.7174 -0.0 0.97352 0.00
    9 3 4 5.9511 12.2872 -0.0 0.97345 0.00
    5 6 11 5.0955 10.1829 180.0 0.97332 0.00
    8 1 7 6.2906 12.3961 -0.0 0.97321 0.00
    5 7 10 29.0890 56.1583 180.0 0.97264 0.01
    7 7 8 56.0008 108.1030 0.0 0.97259 0.01
    1 -7 7 28.0787 55.4332 180.0 0.97256 0.01
    8 1 -4 28.2557 55.7401 180.0 0.97251 0.01
    6 7 -6 8.8443 17.1817 0.0 0.97249 0.00
    6 5 -8 0.2334 0.4681 180.0 0.97234 0.00
    2 -7 -6 0.0717 0.1378 -180.0 0.97209 0.00
    4 3 -11 85.1662 162.3584 -180.0 0.97207 0.02
    8 -1 1 0.1390 0.2593 0.0 0.97189 0.00
    5 -4 -6 18.7213 34.6858 -180.0 0.97169 0.00
    7 2 10 3.9978 7.4100 -0.0 0.97165 0.00
    4 -4 9 60.4314 111.4472 0.0 0.97135 0.02
    6 -4 -2 86.5739 159.0724 -0.0 0.97134 0.02
    8 -1 2 32.5296 59.2955 180.0 0.97110 0.01
    7 4 -7 0.0089 0.0173 180.0 0.97108 0.00
    4 2 13 40.9591 76.4162 -180.0 0.97107 0.01
    2 -4 11 19.9089 36.5319 180.0 0.97088 0.00
    3 2 -12 38.4478 69.6266 -180.0 0.97080 0.01
    1 -6 9 16.6901 29.3318 180.0 0.97064 0.00
    0 7 9 75.2721 132.9869 0.0 0.97020 0.02
    9 5 4 74.9135 128.8863 180.0 0.97015 0.02
    9 2 2 2.4027 4.0547 180.0 0.97005 0.00
    9 5 0 13.4298 22.1472 -0.0 0.96993 0.00
    8 5 8 65.8521 106.6081 0.0 0.96987 0.02
    0 2 -13 1.2465 2.0134 -180.0 0.96982 0.00
    4 -6 4 9.9829 15.9533 -180.0 0.96969 0.00
    6 5 11 4.2250 6.3917 -180.0 0.96964 0.00
    3 9 -4 16.5088 26.9337 0.0 0.96926 0.00
    1 -8 4 51.8857 86.7064 0.0 0.96920 0.01
    5 -3 9 101.6914 168.2792 0.0 0.96892 0.03
    9 2 1 42.5142 70.2187 -180.0 0.96861 0.01
    5 0 -10 156.1028 259.0837 -180.0 0.96858 0.04
    3 -7 -3 167.1302 277.4255 180.0 0.96842 0.04
    5 9 -3 53.9353 85.8321 0.0 0.96841 0.01
    6 9 5 81.7220 129.0116 180.0 0.96839 0.02
    4 5 -10 86.0787 117.5861 -180.0 0.96790 0.02
    8 3 -5 7.8541 9.1250 -180.0 0.96787 0.00
    3 -7 3 2.8246 3.7523 180.0 0.96772 0.00
    2 4 13 0.7203 0.9340 -180.0 0.96769 0.00
    6 2 -9 0.2300 0.2986 180.0 0.96760 0.00
    8 -1 0 9.6863 12.9016 -0.0 0.96736 0.00
    1 -8 -5 0.0916 0.1145 -0.0 0.96730 0.00
    0 3 13 95.1228 121.1253 0.0 0.96728 0.02
    4 8 9 0.5922 0.7672 -180.0 0.96725 0.00
    2 -3 12 5.0278 6.4325 0.0 0.96723 0.00
    3 8 9 137.6078 174.5577 -180.0 0.96701 0.03
    0 9 1 32.7871 40.6970 0.0 0.96698 0.01
    2 9 6 14.5019 19.7309 -180.0 0.96672 0.00
    8 2 8 175.0048 249.0394 -0.0 0.96658 0.05
    8 0 -3 26.2540 37.9384 -180.0 0.96655 0.01
    4 3 13 0.0004 0.0006 -0.0 0.96641 0.00
    2 -4 -11 78.5487 123.0528 0.0 0.96640 0.02
    9 4 -1 0.5373 0.8542 0.0 0.96639 0.00
    9 2 3 0.8373 1.3282 0.0 0.96619 0.00
    1 5 -11 96.7530 157.2264 -0.0 0.96608 0.02
    1 8 8 200.5223 327.5425 -0.0 0.96602 0.05
    0 9 0 3.7776 6.1820 0.0 0.96583 0.00
    7 1 -7 1.0446 1.7490 -180.0 0.96570 0.00
    1 9 -3 6.5528 10.3922 -0.0 0.96560 0.00
    3 4 13 1.4426 2.2897 0.0 0.96559 0.00
    8 7 -2 53.8264 83.7193 -180.0 0.96543 0.01
    1 -2 13 0.1616 0.2468 -0.0 0.96535 0.00
    8 7 6 2.2270 3.6570 -180.0 0.96506 0.00
    8 -1 3 0.1211 0.2032 -0.0 0.96503 0.00
    0 7 -8 3.4205 6.4424 -0.0 0.96489 0.00
    9 4 5 1.3889 3.2394 -180.0 0.96420 0.00
    9 3 -1 1.8817 4.4259 -0.0 0.96415 0.00
    4 7 -8 115.1313 220.7008 180.0 0.96390 0.03
    4 1 13 41.9612 74.2031 180.0 0.96373 0.01
    6 3 -9 40.5930 71.3130 180.0 0.96361 0.01
    6 -4 4 10.2047 16.4961 180.0 0.96356 0.00
    8 4 -5 0.6442 1.1184 -180.0 0.96350 0.00
    8 0 6 29.0661 43.5438 -0.0 0.96334 0.01
    1 -7 -8 33.1069 41.2150 -0.0 0.96306 0.01
    6 -3 7 37.9265 52.0453 -0.0 0.96300 0.01
    1 -5 -11 3.4057 4.1978 -0.0 0.96295 0.00
    0 9 2 67.0616 84.9151 180.0 0.96289 0.02
    1 -2 -13 2.7765 3.5714 -0.0 0.96274 0.00
    2 9 -4 135.2395 175.7932 180.0 0.96269 0.03
    7 5 10 250.2352 320.2275 180.0 0.96260 0.06
    6 8 8 10.2399 13.8301 -180.0 0.96257 0.00
    2 -5 -10 0.1572 0.2148 -180.0 0.96249 0.00
    4 9 -4 0.6909 0.9594 180.0 0.96221 0.00
    9 2 0 11.7385 16.6232 0.0 0.96194 0.00
    7 -2 6 3.6272 5.0109 -180.0 0.96194 0.00
    0 8 7 0.7846 1.1304 180.0 0.96193 0.00
    7 0 9 34.5379 43.7921 0.0 0.96138 0.01
    1 9 5 26.2618 32.5874 -0.0 0.96134 0.01
    2 -8 0 26.9585 32.1079 0.0 0.96105 0.01
    1 2 -13 48.1965 56.2309 -180.0 0.96066 0.01
    7 -3 1 183.2929 223.6637 180.0 0.96046 0.05
    8 2 -5 3.1807 3.3645 180.0 0.96036 0.00
    1 7 10 0.1152 0.1272 -0.0 0.96035 0.00
    9 6 2 0.2321 0.2883 -0.0 0.96023 0.00
    2 5 -11 0.8296 1.1756 -180.0 0.96001 0.00
    2 -8 -1 0.1072 0.1597 -180.0 0.95992 0.00
    4 -6 -4 0.3185 0.4562 180.0 0.95977 0.00
    6 1 -9 11.6520 17.7807 180.0 0.95973 0.00
    1 6 -10 2.0029 2.6065 -180.0 0.95953 0.00
    9 3 5 41.8591 54.8273 180.0 0.95950 0.01
    0 9 -1 82.4474 106.9142 0.0 0.95949 0.02
    3 -1 -12 24.0646 31.1400 0.0 0.95943 0.01
    2 -7 6 11.0332 14.0077 -0.0 0.95941 0.00
    4 -1 -11 175.4336 224.0362 0.0 0.95932 0.04
    2 6 -10 13.8362 17.5673 180.0 0.95928 0.00
    3 -4 -10 0.5547 0.8048 180.0 0.95867 0.00
    0 5 -11 3.3540 4.8519 180.0 0.95866 0.00
    4 9 7 0.0582 0.0831 -180.0 0.95851 0.00
    7 6 -6 0.7818 1.1385 -180.0 0.95834 0.00
    8 8 2 1.8586 2.6744 -0.0 0.95826 0.00
    2 -5 10 1.4122 2.0458 -180.0 0.95820 0.00
    6 -2 -7 2.5356 3.6824 -0.0 0.95814 0.00
    9 6 3 12.7528 18.5540 0.0 0.95812 0.00
    3 -5 9 0.0391 0.0569 0.0 0.95811 0.00
    6 -1 -8 208.6568 305.3798 -0.0 0.95804 0.06
    7 -3 2 56.5346 82.6779 -180.0 0.95795 0.02
    7 -3 0 16.4551 24.3047 -0.0 0.95782 0.00
    8 -1 -1 8.8097 13.1409 -180.0 0.95773 0.00
    6 9 -2 15.6585 23.2120 180.0 0.95771 0.00
    5 -2 -9 181.1874 274.2433 180.0 0.95770 0.05
    6 -1 10 0.0160 0.0242 0.0 0.95749 0.00
    3 -6 7 36.8132 56.2273 0.0 0.95747 0.01
    1 -4 -12 6.3220 9.7173 -0.0 0.95731 0.00
    9 2 4 4.4020 6.8043 -180.0 0.95722 0.00
    9 6 1 0.4302 0.6664 0.0 0.95719 0.00
    9 5 5 1.0561 1.6374 -0.0 0.95715 0.00
    7 -2 -4 125.1805 195.3800 -0.0 0.95714 0.03
    2 -8 1 9.0884 14.5345 -180.0 0.95703 0.00
    9 5 -1 21.5658 38.7492 180.0 0.95683 0.01
    5 0 12 103.3429 181.2141 -0.0 0.95656 0.02
    1 4 -12 0.7643 1.3521 -180.0 0.95649 0.00
    1 4 13 81.6550 138.0379 0.0 0.95630 0.02
    7 8 -3 0.0088 0.0138 180.0 0.95628 0.00
    8 8 3 3.9454 5.8939 -180.0 0.95607 0.00
    5 5 12 25.6392 40.3966 0.0 0.95604 0.01
    7 -1 8 72.3145 101.0019 180.0 0.95575 0.02
    8 8 1 1.3759 1.7958 180.0 0.95534 0.00
    3 9 7 132.7954 176.1652 -0.0 0.95531 0.03
    5 4 -10 22.0787 32.1376 180.0 0.95521 0.01
    5 -3 -8 0.0227 0.0313 -180.0 0.95521 0.00
    0 4 -12 3.0462 3.2517 180.0 0.95491 0.00
    6 -4 -3 43.6130 42.9724 -180.0 0.95440 0.01
    3 -3 -11 39.4793 35.5224 -0.0 0.95437 0.01
    5 8 9 37.1465 39.4243 0.0 0.95409 0.01
    8 -1 4 40.8867 46.7921 -180.0 0.95396 0.01
    3 -1 13 0.2443 0.2771 0.0 0.95395 0.00
    5 -5 -4 26.8135 32.6370 180.0 0.95384 0.01
    0 9 3 0.2918 0.3904 -0.0 0.95374 0.00
    2 -8 -2 0.0027 0.0038 -180.0 0.95369 0.00
    5 -5 5 0.4891 0.6361 180.0 0.95363 0.00
    2 8 -7 33.2609 47.6269 0.0 0.95362 0.01
    2 8 9 2.9029 4.1878 0.0 0.95338 0.00
    3 -6 -7 23.8980 35.3865 0.0 0.95336 0.01
    7 9 2 168.6875 222.1109 0.0 0.95327 0.04
    2 0 -13 1.1209 1.5532 -180.0 0.95310 0.00
    8 6 -4 126.0790 169.9832 180.0 0.95294 0.03
    0 8 -6 15.5445 19.8900 180.0 0.95268 0.00
    2 -3 -12 37.4518 47.1799 180.0 0.95258 0.01
    3 8 -7 35.6130 44.2953 -0.0 0.95248 0.01
    4 -5 -7 0.0860 0.1140 180.0 0.95192 0.00
    2 1 -13 84.1392 108.9393 0.0 0.95161 0.02
    7 7 -5 34.3645 44.4538 0.0 0.95152 0.01
    5 8 -6 0.8182 1.0594 180.0 0.95151 0.00
    6 -2 9 0.9691 1.2837 -0.0 0.95117 0.00
    7 1 10 64.4844 86.7892 -180.0 0.95110 0.02
    3 3 -12 18.7613 25.4924 -0.0 0.95105 0.00
    1 -6 -10 33.8458 47.0846 180.0 0.95101 0.01
    9 6 4 251.3101 343.2548 -180.0 0.95096 0.06
    7 9 1 31.8833 42.1948 -180.0 0.95090 0.01
    7 8 7 20.2120 27.2965 -0.0 0.95082 0.00
    7 9 3 36.6129 48.2998 180.0 0.95062 0.01
    3 -7 -4 272.7377 395.5252 180.0 0.95050 0.07
    7 -3 3 162.8145 213.1955 0.0 0.95042 0.04
    9 2 -1 0.4821 0.6681 -180.0 0.95036 0.00
    4 4 13 10.1318 13.4148 -0.0 0.95025 0.00
    7 -3 -1 13.7404 17.0322 -180.0 0.95015 0.00
    3 -7 4 129.0172 139.5562 180.0 0.94962 0.03
    7 5 -7 9.7921 10.1734 180.0 0.94940 0.00
    6 9 6 6.1085 7.0214 -180.0 0.94933 0.00
    9 6 0 26.8593 30.8616 0.0 0.94916 0.01
    8 8 4 11.6970 14.3857 -0.0 0.94886 0.00
    9 4 -2 15.5424 21.2585 -0.0 0.94882 0.00
    5 9 7 45.4608 57.4861 -0.0 0.94858 0.01
    6 8 -5 19.3175 24.8119 0.0 0.94847 0.00
    0 9 -2 14.8932 20.3328 -0.0 0.94825 0.00
    6 4 -9 37.7238 53.3506 -180.0 0.94819 0.01
    6 0 11 43.3556 55.4519 -180.0 0.94809 0.01
    2 -8 2 13.4460 17.4403 -0.0 0.94805 0.00
    2 -2 13 45.6727 54.3869 -0.0 0.94780 0.01
    4 -6 5 29.7391 35.1630 0.0 0.94777 0.01
    3 6 12 26.5875 31.3255 180.0 0.94775 0.01
    8 5 -5 1.9942 2.3276 -0.0 0.94772 0.00
    8 6 8 21.3315 24.2862 180.0 0.94761 0.01
    8 8 0 148.7436 165.7783 180.0 0.94745 0.04
    9 3 -2 10.2690 10.1107 -180.0 0.94710 0.00
    0 5 12 11.3888 11.5448 -180.0 0.94698 0.00
    4 10 2 200.4540 216.1540 -180.0 0.94686 0.05
    4 10 1 0.0273 0.0295 180.0 0.94678 0.00
    0 6 -10 15.8237 16.9298 0.0 0.94667 0.00
    9 4 6 52.5281 56.1707 0.0 0.94606 0.01
    4 4 -11 0.0675 0.0719 -180.0 0.94601 0.00
    3 6 -10 0.0582 0.0616 0.0 0.94597 0.00
    8 4 9 214.7705 222.4391 -0.0 0.94584 0.05
    3 -5 -9 22.5420 23.3701 -180.0 0.94565 0.01
    1 1 14 183.9653 207.3161 -0.0 0.94547 0.04
    4 0 13 93.7609 114.1987 -0.0 0.94518 0.02
    2 4 -12 30.0904 37.5227 0.0 0.94504 0.01
    3 7 11 2.7672 3.4888 0.0 0.94495 0.00
    6 -4 5 40.7918 47.0032 -180.0 0.94458 0.01
    0 6 11 5.9885 7.1997 -180.0 0.94453 0.00
    8 3 9 372.1329 428.4818 -180.0 0.94443 0.09
    3 10 1 116.2927 129.7220 180.0 0.94436 0.03
    1 -8 5 49.1391 49.7378 180.0 0.94388 0.01
    6 3 12 52.0773 53.6124 0.0 0.94381 0.01
    7 -1 -6 2.1808 2.3005 180.0 0.94364 0.00
    7 9 0 75.4953 80.2987 180.0 0.94360 0.02
    3 10 2 24.3197 25.7854 -0.0 0.94355 0.01
    9 2 5 1.9966 2.1114 0.0 0.94355 0.00
    9 1 2 0.6210 0.6571 -0.0 0.94348 0.00
    8 -1 -2 7.5234 7.9616 -0.0 0.94343 0.00
    2 -1 -13 2.3522 2.4779 -180.0 0.94329 0.00
    1 9 -4 109.1245 114.8816 180.0 0.94329 0.03
    2 1 14 0.0161 0.0170 -0.0 0.94329 0.00
    7 9 4 45.2911 48.2982 -180.0 0.94305 0.01
    5 -1 -10 2.3699 2.4154 180.0 0.94298 0.00
    2 7 -9 0.0734 0.0742 -0.0 0.94297 0.00
    8 7 -3 48.5645 53.3771 -0.0 0.94268 0.01
    2 -8 -3 114.1665 126.5242 -180.0 0.94265 0.03
    9 1 1 9.3892 10.6944 180.0 0.94254 0.00
    8 1 8 67.2786 77.0636 -180.0 0.94252 0.02
    6 7 10 45.7684 53.7613 180.0 0.94245 0.01
    5 9 -4 0.7853 0.9070 -180.0 0.94240 0.00
    4 7 11 79.8504 97.7414 -0.0 0.94233 0.02
    8 7 7 30.3816 36.4603 180.0 0.94225 0.01
    4 10 3 85.3662 100.2409 -180.0 0.94202 0.02
    1 8 -7 43.1920 55.6855 -180.0 0.94187 0.01
    4 10 0 46.2114 54.2236 -0.0 0.94180 0.01
    8 1 -5 80.5149 103.2158 0.0 0.94177 0.02
    1 -8 -6 29.0322 37.7204 -180.0 0.94173 0.01
    8 0 -4 29.2120 35.7714 180.0 0.94157 0.01
    2 -6 -9 221.8585 285.3303 -180.0 0.94148 0.05
    4 6 12 16.9491 20.8081 180.0 0.94139 0.00
    2 6 12 0.3037 0.3732 -0.0 0.94136 0.00
    5 -4 8 271.3345 309.7216 180.0 0.94135 0.07
    2 2 14 0.9172 1.0644 0.0 0.94130 0.00
    9 3 6 45.6005 52.0741 -0.0 0.94123 0.01
    3 5 -11 59.1857 66.8501 180.0 0.94118 0.01
    6 -3 -6 23.7792 25.9554 180.0 0.94112 0.01
    7 0 -7 6.2622 6.7648 0.0 0.94106 0.00
    1 0 14 130.9506 136.0441 -180.0 0.94095 0.03
    6 0 -9 60.6771 61.1792 0.0 0.94082 0.02
    1 -4 12 2.3143 2.1511 -180.0 0.94050 0.00
    3 10 0 0.4170 0.3678 0.0 0.94028 0.00
    4 -3 -10 10.3542 8.4028 -180.0 0.94010 0.00
    3 9 -5 5.7093 4.7042 -0.0 0.94006 0.00
    2 -7 -7 27.3669 21.5731 180.0 0.94000 0.01
    0 9 4 27.5756 21.8841 0.0 0.93997 0.01
    9 5 6 0.2878 0.2163 0.0 0.93978 0.00
    9 1 3 28.0514 21.7191 0.0 0.93954 0.01
    9 5 -2 22.5107 16.9232 -0.0 0.93938 0.01
    6 6 11 9.0977 6.9403 180.0 0.93938 0.00
    2 9 7 3.0964 2.4993 -0.0 0.93934 0.00
    6 2 12 19.8462 15.7373 -0.0 0.93934 0.00
    9 6 5 137.8963 125.5461 -0.0 0.93910 0.03
    2 2 -13 43.1330 40.4237 180.0 0.93898 0.01
    1 2 14 16.0691 15.2212 0.0 0.93890 0.00
    1 -5 11 32.3635 30.3893 -180.0 0.93864 0.01
    4 8 -7 0.3968 0.3696 180.0 0.93859 0.00
    7 7 9 8.2784 7.7026 -180.0 0.93857 0.00
    8 -1 5 69.1933 63.9259 -0.0 0.93840 0.02
    4 -5 8 27.2656 25.2693 -180.0 0.93837 0.01
    1 9 6 24.8607 23.0449 0.0 0.93834 0.01
    7 -3 4 30.1503 27.8949 180.0 0.93820 0.01
    8 0 7 18.4272 17.2321 -0.0 0.93794 0.00
    3 10 3 87.8969 81.7260 -180.0 0.93790 0.02
    7 -3 -2 37.1640 34.5656 -0.0 0.93782 0.01
    1 7 -9 0.9542 0.9155 180.0 0.93778 0.00
    4 -3 11 7.6330 7.1445 180.0 0.93770 0.00
    5 10 2 0.0028 0.0025 180.0 0.93748 0.00
    6 4 12 15.6234 14.0859 180.0 0.93725 0.00
    7 6 10 7.8248 6.1151 -0.0 0.93707 0.00
    8 8 5 0.5724 0.4570 -180.0 0.93698 0.00
    9 1 0 64.1831 47.2679 -0.0 0.93678 0.02
    5 10 1 48.7674 38.7998 -0.0 0.93655 0.01
    9 6 -1 19.6489 14.5395 180.0 0.93649 0.00
    6 9 -3 7.7310 6.1500 -0.0 0.93644 0.00
    4 -6 -5 0.0111 0.0091 180.0 0.93623 0.00
    8 5 9 32.6339 26.8537 0.0 0.93621 0.01
    0 3 -13 13.7008 12.0220 -0.0 0.93597 0.00
    5 -4 -7 72.5189 64.8667 0.0 0.93589 0.02
    3 7 -9 6.1623 5.7528 -0.0 0.93562 0.00
    7 3 -8 14.0388 14.2095 180.0 0.93541 0.00
    5 6 -9 0.1497 0.1430 -180.0 0.93539 0.00
    4 -4 -9 213.1608 203.7759 180.0 0.93530 0.05
    0 0 14 0.1397 0.1303 180.0 0.93512 0.00
    0 1 14 88.3243 82.2139 -180.0 0.93505 0.02
    7 -2 7 15.4690 14.4644 -0.0 0.93503 0.00
    1 -3 -13 7.3207 6.7805 -180.0 0.93498 0.00
    2 7 11 147.5768 135.0349 180.0 0.93497 0.03
    8 8 -1 91.5849 86.0743 -0.0 0.93494 0.02
    2 9 -5 128.2479 120.0081 -0.0 0.93491 0.03
    7 3 11 86.8176 84.0855 -180.0 0.93474 0.02
    4 -2 12 22.0363 21.6837 0.0 0.93463 0.01
    6 6 -8 2.2751 2.3249 -180.0 0.93452 0.00
    2 -8 3 155.2973 159.2453 180.0 0.93452 0.04
    9 2 -2 16.8423 17.8920 -180.0 0.93439 0.00
    2 0 14 27.4882 28.6342 180.0 0.93431 0.01
    7 2 -8 74.2344 90.9158 0.0 0.93418 0.02
    3 5 13 33.2813 32.4402 -180.0 0.93385 0.01
    5 3 13 19.7062 18.6739 180.0 0.93380 0.00
    5 10 3 126.4396 117.0635 -0.0 0.93363 0.03
    6 -4 -4 16.1488 14.5398 0.0 0.93352 0.00
    5 2 13 15.5729 13.6129 -0.0 0.93351 0.00
    3 -2 -12 32.3641 28.2001 -0.0 0.93343 0.01
    1 -7 8 72.6801 72.4347 -0.0 0.93284 0.02
    0 4 13 61.8981 61.9395 180.0 0.93278 0.01
    4 9 -5 14.7842 14.3312 180.0 0.93277 0.00
    0 9 -3 194.3309 202.4515 180.0 0.93263 0.04
    4 10 4 328.4619 314.4105 -180.0 0.93248 0.07
    7 4 11 8.1194 8.7226 -180.0 0.93240 0.00
    1 3 -13 0.5652 0.5299 -0.0 0.93213 0.00
    4 10 -1 61.4060 56.5889 180.0 0.93213 0.01
    8 2 9 118.7421 111.2366 180.0 0.93212 0.03
    8 3 -6 6.3209 5.7236 -0.0 0.93203 0.00
    7 9 -1 0.0195 0.0169 -0.0 0.93171 0.00
    5 -2 11 119.8045 102.7592 0.0 0.93166 0.03
    6 7 -7 1.3119 1.1058 -180.0 0.93158 0.00
    3 -3 12 28.6455 24.1701 0.0 0.93158 0.01
    5 7 -8 66.1408 55.2003 180.0 0.93151 0.02
    3 10 -1 128.5157 108.3300 0.0 0.93150 0.03
    2 5 13 62.1406 51.8973 -0.0 0.93129 0.01
    3 2 14 44.6795 37.2208 180.0 0.93126 0.01
    2 -6 9 0.0962 0.0801 0.0 0.93102 0.00
    7 9 5 20.7330 16.4563 0.0 0.93092 0.00
    9 1 4 1.7223 1.3713 0.0 0.93090 0.00
    5 10 0 2.6187 2.0679 -0.0 0.93088 0.00
    6 -3 8 0.1867 0.1428 180.0 0.93004 0.00
    9 7 2 111.8176 86.2199 -0.0 0.93000 0.03
    7 8 -4 0.0516 0.0415 0.0 0.92990 0.00
    7 -2 -5 39.5595 34.1702 -180.0 0.92974 0.01
    2 10 1 12.8386 11.3641 -0.0 0.92956 0.00
    3 -4 11 1.1538 1.0426 0.0 0.92955 0.00
    5 -5 -5 46.5819 42.1966 -180.0 0.92951 0.01
    5 -5 6 142.4878 127.5236 -180.0 0.92928 0.03
    6 8 9 0.9473 0.8532 -180.0 0.92908 0.00
    3 -7 -5 16.3476 15.2238 -180.0 0.92883 0.00
    4 9 8 107.3450 96.7896 0.0 0.92879 0.02
    3 1 14 7.4924 6.8659 -180.0 0.92877 0.00
    2 3 14 7.3675 6.6388 180.0 0.92854 0.00
    4 -2 -11 213.9337 192.5983 -0.0 0.92853 0.05
    9 7 3 23.3085 20.7942 180.0 0.92846 0.01
    0 8 8 0.0396 0.0366 180.0 0.92817 0.00
    1 8 9 411.5869 412.6708 0.0 0.92799 0.09
    2 10 2 17.1141 15.9575 0.0 0.92796 0.00
    3 -7 5 32.5837 31.8001 180.0 0.92780 0.01
    8 4 -6 32.2760 38.1818 0.0 0.92775 0.01
    3 10 4 98.8774 88.7388 -0.0 0.92765 0.02
    1 -3 13 0.1080 0.0985 -180.0 0.92755 0.00
    9 4 -3 3.3529 3.0611 0.0 0.92748 0.00
    5 7 11 20.4885 18.1674 -0.0 0.92743 0.00
    5 2 -11 15.0282 13.1062 180.0 0.92734 0.00
    2 -8 -4 280.1781 243.3973 180.0 0.92730 0.06
    4 1 -12 92.4230 79.0457 0.0 0.92728 0.02
    4 8 10 25.2749 18.9237 -180.0 0.92692 0.01
    9 7 1 78.0586 57.3908 180.0 0.92687 0.02
    6 9 7 31.5617 22.1840 -0.0 0.92667 0.01
    2 -7 7 14.4069 9.4202 0.0 0.92664 0.00
    2 10 0 110.1877 74.5075 -180.0 0.92650 0.02
    9 1 -1 23.6840 15.8152 180.0 0.92644 0.01
    7 2 11 67.2560 44.6153 180.0 0.92639 0.02
    9 3 -3 40.0638 26.9223 0.0 0.92624 0.01
    4 -4 10 177.4244 119.3610 180.0 0.92605 0.04
    7 4 -8 61.7473 42.6284 -180.0 0.92596 0.01
    3 8 10 28.2927 18.8977 0.0 0.92587 0.01
    1 -1 14 80.5941 53.3117 180.0 0.92581 0.02
    0 7 10 1.4657 0.9847 -0.0 0.92581 0.00
    9 2 6 6.1844 4.0794 -180.0 0.92578 0.00
    8 2 -6 0.1950 0.1264 -180.0 0.92568 0.00
    5 1 -11 0.4046 0.2558 180.0 0.92544 0.00
    5 10 4 0.3106 0.1935 0.0 0.92517 0.00
    5 -3 10 91.3634 56.8164 180.0 0.92514 0.02
    8 -1 -3 107.9449 66.9003 180.0 0.92511 0.03
    3 9 8 4.5486 2.7924 180.0 0.92505 0.00
    5 5 -10 50.4625 29.4371 180.0 0.92464 0.01
    0 1 -14 2.4499 1.3995 0.0 0.92456 0.00
    4 2 -12 388.4303 216.1608 180.0 0.92447 0.09
    0 2 14 0.1148 0.0619 -0.0 0.92434 0.00
    6 1 12 5.0307 2.6735 0.0 0.92430 0.00
    9 4 7 92.4630 47.8642 -180.0 0.92426 0.02
    4 5 13 92.4312 47.1975 180.0 0.92425 0.02
    7 8 8 8.4827 4.4779 180.0 0.92388 0.00
    5 -1 12 0.0111 0.0058 -0.0 0.92369 0.00
    5 4 13 2.5234 1.3549 -180.0 0.92348 0.00
    1 -7 -9 22.9618 13.6229 -0.0 0.92334 0.01
    2 -2 -13 66.6814 41.9009 180.0 0.92319 0.02
    3 3 14 64.8339 41.1304 -180.0 0.92318 0.01
    9 6 6 3.6512 2.4044 0.0 0.92304 0.00
    5 6 12 3.0989 2.1109 -0.0 0.92303 0.00
    1 6 12 40.3528 28.3031 -0.0 0.92298 0.01
    6 5 -9 4.8538 3.4096 -180.0 0.92289 0.00
    4 -6 6 206.1929 138.3902 180.0 0.92266 0.05
    5 1 13 106.6335 73.0367 -180.0 0.92266 0.02
    7 1 -8 0.0492 0.0337 -180.0 0.92238 0.00
    9 7 4 22.2212 14.6158 -0.0 0.92231 0.01
    1 -6 10 43.8814 29.6078 -0.0 0.92223 0.01
    0 9 5 51.0610 34.3239 -180.0 0.92217 0.01
    8 6 -5 326.1636 218.1895 0.0 0.92214 0.08
    6 -4 6 164.8476 105.0424 -180.0 0.92208 0.04
    3 4 -12 3.9695 2.5963 -180.0 0.92192 0.00
    1 3 14 1.7940 1.1695 -180.0 0.92192 0.00
    7 -3 5 31.2875 19.2942 -180.0 0.92184 0.01
    2 10 3 11.6213 7.2307 -180.0 0.92176 0.00
    3 -6 8 350.3154 207.6864 -180.0 0.92149 0.08
    7 -3 -3 109.3014 60.7522 -180.0 0.92135 0.03
    7 0 10 1.4601 0.7925 0.0 0.92128 0.00
    4 6 -10 6.3849 3.3111 -180.0 0.92115 0.00
    8 8 6 36.1568 17.4391 0.0 0.92095 0.01
    5 10 -1 13.4650 6.2498 0.0 0.92073 0.00
    0 7 -9 8.7150 3.4958 -180.0 0.92064 0.00
    5 9 8 28.9322 12.7538 -0.0 0.92056 0.01
    7 -1 9 2.7778 1.2062 -0.0 0.92048 0.00
    6 5 12 41.1040 16.3811 0.0 0.92034 0.01
    9 6 -2 126.7585 59.2477 0.0 0.91975 0.03
    4 0 -12 51.3728 25.1385 -180.0 0.91965 0.01
    7 5 11 10.9444 5.5453 -0.0 0.91962 0.00
    5 -6 0 24.7450 12.5492 -0.0 0.91941 0.01
    9 3 7 150.3506 78.6661 180.0 0.91939 0.04
    9 7 0 31.3422 15.9536 180.0 0.91921 0.01
    3 -2 13 25.7104 13.0708 0.0 0.91919 0.01
    5 -6 1 0.7581 0.3861 0.0 0.91903 0.00
    8 -1 6 0.0224 0.0115 -180.0 0.91902 0.00
    2 10 -1 24.8984 12.8066 -0.0 0.91891 0.01
    5 3 -11 26.9727 13.9348 -180.0 0.91882 0.01
    9 5 7 10.2737 5.4594 -180.0 0.91877 0.00
    7 6 -7 1.1041 0.6200 0.0 0.91867 0.00
    4 10 5 12.8785 6.9343 0.0 0.91867 0.00
    0 8 -7 119.8704 73.1213 -0.0 0.91859 0.03
    1 -9 -1 99.1590 59.9493 -0.0 0.91855 0.02
    3 10 -2 33.7295 19.0182 180.0 0.91841 0.01
    8 8 -2 1.8072 1.0082 -0.0 0.91837 0.00
    1 -9 0 127.0364 80.5386 0.0 0.91837 0.03
    9 5 -3 87.7163 57.5083 180.0 0.91830 0.02
    4 10 -2 107.2034 57.9248 0.0 0.91820 0.02
    9 1 5 42.8312 21.5091 0.0 0.91795 0.01
    1 9 -5 23.6986 11.4017 -0.0 0.91792 0.01
    8 -2 1 2.0903 1.0391 0.0 0.91789 0.00
    6 -2 -8 8.6854 3.8751 -0.0 0.91768 0.00
    1 0 -14 41.3602 19.2705 180.0 0.91750 0.01
    3 -6 -8 6.9862 3.3798 -0.0 0.91730 0.00
    4 -1 13 116.5411 56.3635 -180.0 0.91727 0.03
    2 -8 4 4.8554 2.3929 -0.0 0.91702 0.00
    8 7 -4 385.4049 189.6027 -180.0 0.91694 0.09
    1 5 13 0.3608 0.1767 180.0 0.91688 0.00
    8 -2 2 0.7453 0.3683 0.0 0.91687 0.00
    7 7 -6 38.9358 19.1828 -0.0 0.91676 0.01
    4 7 -9 152.6038 75.5094 180.0 0.91656 0.03
    6 10 2 0.0752 0.0375 180.0 0.91651 0.00
    8 6 9 1.5011 0.7439 -0.0 0.91650 0.00
    2 3 -13 130.8712 64.9782 -180.0 0.91647 0.03
    8 7 8 8.7361 4.3418 0.0 0.91646 0.00
    5 8 10 102.6484 51.6020 180.0 0.91612 0.02
    3 0 14 284.3308 146.2977 180.0 0.91595 0.06
    1 -8 6 26.3364 13.9089 -0.0 0.91593 0.01
    7 9 -2 0.4299 0.2191 0.0 0.91575 0.00
    6 2 -10 56.9084 27.2579 -0.0 0.91542 0.01
    5 -6 -1 2.7410 1.3109 -0.0 0.91529 0.00
    2 -1 14 23.0839 10.8459 0.0 0.91526 0.00
    2 -4 12 15.1781 7.1571 0.0 0.91492 0.00
    4 -5 -8 18.5538 8.7737 0.0 0.91487 0.00
    6 10 1 1.8931 0.9589 -0.0 0.91484 0.00
    7 9 6 140.2278 72.1816 -180.0 0.91474 0.03
    9 2 -3 2.6129 1.3599 -0.0 0.91471 0.00
    6 8 -6 34.4176 19.1497 180.0 0.91448 0.01
    8 -2 0 0.1634 0.0906 -180.0 0.91443 0.00
    3 1 -13 40.7835 23.6879 180.0 0.91436 0.01
    1 -9 -2 34.5944 20.7193 -180.0 0.91424 0.01
    5 -6 2 7.9393 4.5945 -180.0 0.91416 0.00
    4 -7 0 4.7152 2.8088 -180.0 0.91400 0.00
    8 0 -5 100.0523 60.9710 -0.0 0.91394 0.03
    5 9 -5 185.6225 109.0913 0.0 0.91389 0.04
    6 10 3 293.4520 167.0985 -180.0 0.91371 0.06
    1 -9 1 47.6743 29.4110 -180.0 0.91370 0.01
    1 -8 -7 28.1368 17.5296 180.0 0.91361 0.01
    1 7 11 8.0897 5.0039 -0.0 0.91356 0.00
    5 8 -7 12.5678 7.4253 0.0 0.91353 0.00
    3 -5 10 197.8695 116.0597 180.0 0.91340 0.04
    2 8 -8 1.2484 0.7382 -0.0 0.91333 0.00
    5 0 -11 10.4163 6.0970 0.0 0.91329 0.00
    8 5 -6 19.2853 11.5148 180.0 0.91328 0.00
    0 9 -4 16.7767 9.8590 0.0 0.91328 0.00
    3 10 5 2.2910 1.2849 0.0 0.91326 0.00
    1 -1 -14 34.2741 19.4336 0.0 0.91323 0.01
    2 8 10 103.5130 57.4931 180.0 0.91309 0.02
    6 -1 -9 162.4346 83.2997 -180.0 0.91275 0.04
    5 10 5 25.6133 12.8030 0.0 0.91247 0.01
    4 -7 1 63.6955 31.3264 -0.0 0.91247 0.01
    1 9 7 1.5921 0.7689 180.0 0.91244 0.00
    2 -5 -11 9.2499 4.3229 -0.0 0.91230 0.00
    6 -1 11 0.1449 0.0708 0.0 0.91223 0.00
    6 -5 1 2.6805 1.3202 -0.0 0.91222 0.00
    6 9 -4 19.2029 9.5266 180.0 0.91206 0.00
    9 1 -2 14.3923 7.2106 180.0 0.91198 0.00
    9 7 5 47.0440 23.9871 0.0 0.91183 0.01
    5 -3 -9 20.3762 10.6504 180.0 0.91180 0.00
    4 5 -11 248.1306 131.4106 0.0 0.91175 0.06
    6 3 -10 21.2007 11.6577 0.0 0.91168 0.00
    1 1 -14 36.8507 19.1953 -0.0 0.91163 0.01
    3 8 -8 63.3686 33.8329 180.0 0.91154 0.01
    3 0 -13 1.3632 0.7178 -180.0 0.91151 0.00
    4 3 -12 137.1074 73.1717 -180.0 0.91149 0.03
    6 -5 0 1049.4795 526.0977 180.0 0.91145 0.24
    8 -2 3 88.6721 43.6797 -0.0 0.91139 0.02
    2 10 4 54.1247 26.5127 -0.0 0.91124 0.01
    4 -7 -1 1.4831 0.6991 0.0 0.91109 0.00
    2 -4 -12 12.5510 5.1663 -0.0 0.91082 0.00
    6 -2 10 24.9694 10.1957 180.0 0.91079 0.01
    8 1 9 26.9495 9.5222 180.0 0.91013 0.01
    8 0 8 76.9465 28.3823 180.0 0.91003 0.02
    4 2 14 6.2346 2.2979 180.0 0.90992 0.00
    4 -6 -6 17.6137 6.4996 180.0 0.90992 0.00
    8 4 10 21.6540 8.4013 0.0 0.90976 0.00
    2 9 8 1.1477 0.4549 180.0 0.90974 0.00
    6 -4 -5 0.5002 0.2145 -0.0 0.90954 0.00
    8 1 -6 135.8154 66.5714 -180.0 0.90935 0.03
    5 -2 -10 730.0435 351.1302 0.0 0.90920 0.17
    6 1 -10 105.7754 50.9562 -180.0 0.90909 0.03
    1 -5 -12 140.0859 67.0093 -180.0 0.90907 0.03
    3 9 -6 125.3720 55.3880 180.0 0.90893 0.03
    9 0 2 3.2310 1.3966 -180.0 0.90887 0.00
    6 10 0 0.4183 0.1767 -0.0 0.90877 0.00
    6 -5 2 7.5037 3.1128 -180.0 0.90859 0.00
    9 0 1 46.3312 18.6892 0.0 0.90838 0.01
    2 -5 11 2.9801 1.1810 0.0 0.90829 0.00
    2 -8 -5 101.4651 40.2866 180.0 0.90828 0.02
    1 5 -12 31.3540 12.1327 0.0 0.90819 0.01
    7 1 11 2.1790 0.8431 0.0 0.90818 0.00
    8 3 10 37.0102 14.1807 -180.0 0.90816 0.01
    7 -1 -7 168.6726 64.3017 -0.0 0.90813 0.04
    3 -4 -11 73.4068 26.0320 -0.0 0.90791 0.02
    2 -3 13 43.8837 16.0652 -0.0 0.90782 0.01
    6 -3 -7 0.3947 0.1608 0.0 0.90736 0.00
    9 7 -1 130.2805 52.8467 -180.0 0.90735 0.03
    3 2 -13 136.9383 58.1875 -180.0 0.90719 0.03
    2 10 -2 1.7780 0.7533 180.0 0.90711 0.00
    5 -6 -2 1058.8749 444.1224 -180.0 0.90684 0.24
    7 5 -8 11.5429 5.3530 -180.0 0.90676 0.00
    1 6 -11 16.1572 7.1620 0.0 0.90672 0.00
    8 -2 -1 24.5438 9.4955 180.0 0.90662 0.01
    4 -7 2 49.8515 19.4552 -180.0 0.90658 0.01
    6 10 4 22.5322 8.2921 -0.0 0.90655 0.00
    5 10 -2 12.5562 4.5919 180.0 0.90652 0.00
    2 -7 -8 0.3231 0.1330 0.0 0.90651 0.00
    4 3 14 169.5392 62.4488 180.0 0.90643 0.04
    6 -5 -1 20.5622 6.7591 0.0 0.90631 0.00
    2 4 14 0.0139 0.0044 180.0 0.90628 0.00
    7 -2 8 12.6770 3.3631 180.0 0.90590 0.00
    2 6 -11 48.6092 10.6349 -0.0 0.90573 0.01
    1 -9 -3 3.8431 0.8156 -0.0 0.90562 0.00
_pd_meas_2theta_range_min     0.51000
_pd_meas_2theta_range_max     49.99500
_pd_meas_2theta_range_inc     0.00100
_pd_meas_number_of_points     49486
_pd_meas_scan_method     step
_reflns_number_total     2864
_refine_ls_matrix_type     full
_refine_ls_wR_factor_obs     0.07368
_refine_ls_goodness_of_fit_all     1.715
_refine_ls_number_parameters     136
_refine_ls_number_restraints     91
_refine_ls_number_constraints     27
_refine_ls_weighting_scheme     sigma
_refine_ls_shift/su_max     1.7945
_refine_ls_shift/su_mean     0.3629
_refine_diff_density_max     0.489
_refine_diff_density_min     -0.462
loop_
    _atom_type_symbol
    _atom_type_number_in_cell
    _atom_type_scat_Cromer_Mann_a1
    _atom_type_scat_Cromer_Mann_a2
    _atom_type_scat_Cromer_Mann_a3
    _atom_type_scat_Cromer_Mann_a4
    _atom_type_scat_Cromer_Mann_b1
    _atom_type_scat_Cromer_Mann_b2
    _atom_type_scat_Cromer_Mann_b3
    _atom_type_scat_Cromer_Mann_b4
    _atom_type_scat_Cromer_Mann_c
    _atom_type_scat_dispersion_source
    _atom_type_scat_length_neutron
    _atom_type_scat_dispersion_real
    _atom_type_scat_dispersion_imag
    _atom_type_scat_source
    C 42 2.31 1.02 1.5886 0.865 20.8439 10.2075 0.5687 51.6512 0.2156
;
https://raw.githubusercontent.com/AdvancedPhotonSource/GSAS-II/refs/heads/
main/GSASII/atmdata.py
;
 0.6648 0.000 0.000
;
https://raw.githubusercontent.com/AdvancedPhotonSource/GSAS-II/refs/heads/
main/GSASII/atmdata.py
;
    H 36 0.493 0.3229 0.1402 0.0408 10.5109 26.1257 3.1424 57.7997 0.003
;
https://raw.githubusercontent.com/AdvancedPhotonSource/GSAS-II/refs/heads/
main/GSASII/atmdata.py
;
 -0.374 0.000 0.000
;
https://raw.githubusercontent.com/AdvancedPhotonSource/GSAS-II/refs/heads/
main/GSASII/atmdata.py
;
    F 2 3.5392 2.6412 1.517 1.0243 10.2825 4.2944 0.2615 26.1476 0.2776
;
https://raw.githubusercontent.com/AdvancedPhotonSource/GSAS-II/refs/heads/
main/GSASII/atmdata.py
;
 0.5654 0.003 0.003
;
https://raw.githubusercontent.com/AdvancedPhotonSource/GSAS-II/refs/heads/
main/GSASII/atmdata.py
;
    N 10 12.2126 3.1322 2.0125 1.1663 0.0057 9.8933 28.9975 0.5826 -11.529
;
https://raw.githubusercontent.com/AdvancedPhotonSource/GSAS-II/refs/heads/
main/GSASII/atmdata.py
;
 0.936 0.000 0.001
;
https://raw.githubusercontent.com/AdvancedPhotonSource/GSAS-II/refs/heads/
main/GSASII/atmdata.py
;
    O 10 3.0485 2.2868 1.5463 0.867 13.2771 5.7011 0.3239 32.9089 0.2508
;
https://raw.githubusercontent.com/AdvancedPhotonSource/GSAS-II/refs/heads/
main/GSASII/atmdata.py
;
 0.5804 0.002 0.002
;
https://raw.githubusercontent.com/AdvancedPhotonSource/GSAS-II/refs/heads/
main/GSASII/atmdata.py
;
    S 2 6.9053 5.2034 1.4379 1.5863 1.4679 22.2151 0.2536 56.172 0.8669
;
https://raw.githubusercontent.com/AdvancedPhotonSource/GSAS-II/refs/heads/
main/GSASII/atmdata.py
;
 0.2847 0.044 0.041
;
https://raw.githubusercontent.com/AdvancedPhotonSource/GSAS-II/refs/heads/
main/GSASII/atmdata.py
;
_computing_structure_refinement
;
GSAS-II (Toby & Von Dreele, 2013)
;
_pd_phase_name     avutometinib
loop_
    _pd_meas_intensity_total
    _pd_proc_ls_weight
    _pd_proc_intensity_bkg_calc
    _pd_calc_intensity_total
    112.364 0 0 0
    119.15 0 0 0
    110.255 0 0 0
    108.422 0 0 0
    103.719 0 0 0
    111.246 0 0 0
    115.747 0 0 0
    117.327 0 0 0
    112.475 0 0 0
    118.58 0 0 0
    104.656 0 0 0
    103.614 0 0 0
    105.859 0 0 0
    111.607 0 0 0
    118.524 0 0 0
    116.247 0 0 0
    124.138 0 0 0
    129.977 0 0 0
    127.289 0 0 0
    121.267 0 0 0
    115.814 0 0 0
    114.994 0 0 0
    123.097 0 0 0
    124.231 0 0 0
    118.931 0 0 0
    123.591 0 0 0
    116.835 0 0 0
    124.817 0 0 0
    127.989 0 0 0
    125.258 0 0 0
    120.619 0 0 0
    121.664 0 0 0
    124.091 0 0 0
    106.847 0 0 0
    116.664 0 0 0
    122.695 0 0 0
    119.486 0 0 0
    112.083 0 0 0
    120.801 0 0 0
    130.555 0 0 0
    135.143 0 0 0
    133.883 0 0 0
    130.636 0 0 0
    132.498 0 0 0
    132.086 0 0 0
    128.542 0 0 0
    139.409 0 0 0
    143.19 0 0 0
    133.837 0 0 0
    122.045 0 0 0
    120.623 0 0 0
    121.067 0 0 0
    136.353 0 0 0
    145.4 0 0 0
    134.189 0 0 0
    127.795 0 0 0
    127.195 0 0 0
    121.239 0 0 0
    131.372 0 0 0
    136.534 0 0 0
    128.402 0 0 0
    124.125 0 0 0
    125.119 0 0 0
    133.622 0 0 0
    137.273 0 0 0
    136.977 0 0 0
    133.88 0 0 0
    136.303 0 0 0
    135.904 0 0 0
    128.4 0 0 0
    133.663 0 0 0
    144.906 0 0 0
    136.537 0 0 0
    131.418 0 0 0
    134.852 0 0 0
    141.331 0 0 0
    137.314 0 0 0
    133.853 0 0 0
    127.588 0 0 0
    123.843 0 0 0
    123.174 0 0 0
    129.923 0 0 0
    135.131 0 0 0
    132.035 0 0 0
    124.669 0 0 0
    136.948 0 0 0
    143.068 0 0 0
    137.193 0 0 0
    142.819 0 0 0
    142.53 0 0 0
    153.035 0 0 0
    146.49 0 0 0
    143.851 0 0 0
    143.632 0 0 0
    140.022 0 0 0
    146.533 0 0 0
    133.545 0 0 0
    137.568 0 0 0
    145.502 0 0 0
    138.304 0 0 0
    131.545 0 0 0
    136.654 0 0 0
    130.283 0 0 0
    136.335 0 0 0
    136.701 0 0 0
    133.429 0 0 0
    144.703 0 0 0
    150.767 0 0 0
    142.683 0 0 0
    141.513 0 0 0
    133.775 0 0 0
    137.329 0 0 0
    140.937 0 0 0
    132.234 0 0 0
    132.611 0 0 0
    133.644 0 0 0
    138.618 0 0 0
    144.683 0 0 0
    148.458 0 0 0
    138.37 0 0 0
    137.01 0 0 0
    145.126 0 0 0
    138.347 0 0 0
    138.591 0 0 0
    134.601 0 0 0
    141.136 0 0 0
    138.788 0 0 0
    129.066 0 0 0
    132.426 0 0 0
    137.68 0 0 0
    137.56 0 0 0
    141.288 0 0 0
    137.162 0 0 0
    134.917 0 0 0
    139.143 0 0 0
    143.467 0 0 0
    144.982 0 0 0
    144.465 0 0 0
    132.101 0 0 0
    128.367 0 0 0
    142.489 0 0 0
    132.358 0 0 0
    124.921 0 0 0
    116.071 0 0 0
    119.612 0 0 0
    133.865 0 0 0
    141.895 0 0 0
    145.923 0 0 0
    131.006 0 0 0
    132.564 0 0 0
    129.645 0 0 0
    127.892 0 0 0
    139.242 0 0 0
    142.869 0 0 0
    141.657 0 0 0
    142.895 0 0 0
    133.02 0 0 0
    127.779 0 0 0
    130.883 0 0 0
    134.527 0 0 0
    129.907 0 0 0
    124.286 0 0 0
    129.599 0 0 0
    135.445 0 0 0
    125.336 0 0 0
    120.769 0 0 0
    130.853 0 0 0
    122.371 0 0 0
    112.093 0 0 0
    134.27 0 0 0
    133.085 0 0 0
    129.336 0 0 0
    134.629 0 0 0
    138.752 0 0 0
    134.665 0 0 0
    133.316 0 0 0
    132.964 0 0 0
    121.833 0 0 0
    124.235 0 0 0
    122.919 0 0 0
    123.319 0 0 0
    128.952 0 0 0
    132.393 0 0 0
    131.303 0 0 0
    125.168 0 0 0
    118.946 0 0 0
    129.612 0 0 0
    136.745 0 0 0
    135.223 0 0 0
    130.685 0 0 0
    128.047 0 0 0
    125.456 0 0 0
    125.633 0 0 0
    126.399 0 0 0
    131.128 0 0 0
    132.733 0 0 0
    132.584 0 0 0
    132.375 0 0 0
    127.747 0 0 0
    118.952 0 0 0
    111.556 0 0 0
    124.087 0 0 0
    131.478 0 0 0
    128.652 0 0 0
    115.231 0 0 0
    110.515 0 0 0
    119.517 0 0 0
    121.758 0 0 0
    122.188 0 0 0
    115.869 0 0 0
    128.024 0 0 0
    137.092 0 0 0
    132.72 0 0 0
    126.606 0 0 0
    125.95 0 0 0
    118.834 0 0 0
    118.6 0 0 0
    123.051 0 0 0
    125.024 0 0 0
    124.654 0 0 0
    123.249 0 0 0
    123.911 0 0 0
    119.331 0 0 0
    129.858 0 0 0
    126.728 0 0 0
    129.438 0 0 0
    134.479 0 0 0
    128.7 0 0 0
    121.703 0 0 0
    115.453 0 0 0
    120.821 0 0 0
    126.307 0 0 0
    118.551 0 0 0
    117.718 0 0 0
    123.842 0 0 0
    126.889 0 0 0
    118.977 0 0 0
    117.238 0 0 0
    118.248 0 0 0
    121.842 0 0 0
    129.354 0 0 0
    125.614 0 0 0
    128.734 0 0 0
    131.633 0 0 0
    120.366 0 0 0
    122.894 0 0 0
    121.921 0 0 0
    115.685 0 0 0
    108.811 0 0 0
    115.38 0 0 0
    114.652 0 0 0
    113.8 0 0 0
    107.418 0 0 0
    99.222 0 0 0
    113.341 0 0 0
    120.921 0 0 0
    120.921 0 0 0
    120.419 0 0 0
    116.089 0 0 0
    118.504 0 0 0
    114.848 0 0 0
    111.986 0 0 0
    110.847 0 0 0
    123.122 0 0 0
    128.824 0 0 0
    121.776 0 0 0
    119.735 0 0 0
    118.369 0 0 0
    116.268 0 0 0
    113.921 0 0 0
    109.614 0 0 0
    111.482 0 0 0
    112.97 0 0 0
    109.264 0 0 0
    112.12 0 0 0
    109.703 0 0 0
    104.949 0 0 0
    116.495 0 0 0
    121.648 0 0 0
    126.212 0 0 0
    120.851 0 0 0
    116.829 0 0 0
    111.417 0 0 0
    116.192 0 0 0
    115.884 0 0 0
    114.701 0 0 0
    108.629 0 0 0
    100.597 0 0 0
    103.101 0 0 0
    110.051 0 0 0
    113.063 0 0 0
    101.127 0 0 0
    105.263 0 0 0
    112.562 0 0 0
    109.215 0 0 0
    106.208 0 0 0
    110.202 0 0 0
    114.73 0 0 0
    111.998 0 0 0
    105.962 0 0 0
    111.029 0 0 0
    110.408 0 0 0
    107.836 0 0 0
    118.287 0 0 0
    121.771 0 0 0
    118.439 0 0 0
    115.899 0 0 0
    115.743 0 0 0
    115.028 0 0 0
    120.804 0 0 0
    121.424 0 0 0
    116.678 0 0 0
    110.268 0 0 0
    108.344 0 0 0
    107.851 0 0 0
    103.505 0 0 0
    104.853 0 0 0
    112.355 0 0 0
    114.973 0 0 0
    108.69 0 0 0
    113.488 0 0 0
    110.71 0 0 0
    114.192 0 0 0
    117.102 0 0 0
    114.754 0 0 0
    120.297 0 0 0
    119.939 0 0 0
    116.98 0 0 0
    107.695 0 0 0
    105.856 0 0 0
    107.193 0 0 0
    118.154 0 0 0
    118.611 0 0 0
    110.081 0 0 0
    103.75 0 0 0
    107.418 0 0 0
    111.033 0 0 0
    108.554 0 0 0
    110.349 0 0 0
    119.02 0 0 0
    112.682 0 0 0
    102.049 0 0 0
    99.57 0 0 0
    102.343 0 0 0
    102.922 0 0 0
    103.077 0 0 0
    100.581 0 0 0
    101.62 0 0 0
    104.895 0 0 0
    110.255 0 0 0
    101.414 0 0 0
    98.735 0 0 0
    106.36 0 0 0
    113.547 0 0 0
    114.103 0 0 0
    113.187 0 0 0
    113.214 0 0 0
    109.686 0 0 0
    100.143 0 0 0
    97.244 0 0 0
    97.816 0 0 0
    106.564 0 0 0
    103.459 0 0 0
    106.464 0 0 0
    103.52 0 0 0
    101.442 0 0 0
    97.016 0 0 0
    100.239 0 0 0
    102.404 0 0 0
    98.607 0 0 0
    100.823 0 0 0
    105.37 0 0 0
    100.947 0 0 0
    99.36 0 0 0
    98.354 0 0 0
    96.562 0 0 0
    104.108 0 0 0
    109.143 0 0 0
    106.606 0 0 0
    109.906 0 0 0
    113.611 0 0 0
    117.604 0 0 0
    116.251 0 0 0
    116.304 0 0 0
    103.072 0 0 0
    108.078 0 0 0
    111.64 0 0 0
    106.926 0 0 0
    108.927 0 0 0
    109.686 0 0 0
    102.205 0 0 0
    105.426 0 0 0
    107.31 0 0 0
    109.007 0 0 0
    105.974 0 0 0
    97.451 0 0 0
    97.753 0 0 0
    110.09 0 0 0
    108.474 0 0 0
    115.336 0 0 0
    104.088 0 0 0
    101.108 0 0 0
    102.433 0 0 0
    106.355 0 0 0
    102.469 0 0 0
    101.12 0 0 0
    116.875 0 0 0
    113.503 0 0 0
    107.212 0 0 0
    107.049 0 0 0
    103.325 0 0 0
    105.484 0 0 0
    107.887 0 0 0
    113.09 0 0 0
    109.549 0 0 0
    102.524 0 0 0
    96.692 0 0 0
    102.915 0 0 0
    97.045 0 0 0
    101.05 0 0 0
    101.754 0 0 0
    101.081 0 0 0
    92.886 0 0 0
    93.042 0 0 0
    92.167 0 0 0
    89.766 0 0 0
    95.812 0 0 0
    95.721 0 0 0
    100.41 0 0 0
    100.998 0 0 0
    93.461 0 0 0
    91.337 0 0 0
    93.202 0 0 0
    100.614 0 0 0
    92.506 0 0 0
    92.557 0 0 0
    94.146 0 0 0
    94.286 0 0 0
    90.569 0 0 0
    95.658 0 0 0
    88.289 0 0 0
    90.311 0 0 0
    84.521 0 0 0
    93.976 0 0 0
    101.096 0 0 0
    90.366 0 0 0
    90.677 0 0 0
    94.923 0 0 0
    90.321 0 0 0
    91.334 0 0 0
    94.248 0 0 0
    97.806 0 0 0
    99.194 0 0 0
    94.781 0 0 0
    101.722 0 0 0
    90.707 0 0 0
    87.53 0 0 0
    89.449 0 0 0
    94.587 0 0 0
    92.164 0 0 0
    83.693 0 0 0
    88.758 0 0 0
    91.994 0 0 0
    84.687 0 0 0
    91.13 0 0 0
    95.87 0 0 0
    95.462 0 0 0
    91.762 0 0 0
    91.748 0 0 0
    90.67 0 0 0
    82.404 0 0 0
    83.812 0 0 0
    87.411 0 0 0
    85.52 0 0 0
    82.736 0 0 0
    86.553 0 0 0
    90.894 0 0 0
    85.154 0 0 0
    84.678 0 0 0
    90.874 0 0 0
    92.864 0 0 0
    91.079 0 0 0
    83.106 0 0 0
    86.524 0 0 0
    92.561 0 0 0
    86.799 0 0 0
    93.932 0 0 0
    96.711 0 0 0
    91.819 0 0 0
    87.688 0 0 0
    83.778 0 0 0
    81.906 0 0 0
    91.684 0 0 0
    95.347 0 0 0
    95.067 0 0 0
    85.435 0 0 0
    81.017 0 0 0
    86 0 0 0
    87.632 0 0 0
    88.383 0 0 0
    79.229 0 0 0
    82.247 0 0 0
    83.595 0 0 0
    82.993 0 0 0
    79.1 0 0 0
    78.3 0 0 0
    82.051 0 0 0
    89.366 0 0 0
    90.491 0 0 0
    86.969 0 0 0
    85.8 0 0 0
    83.37 0 0 0
    80.6 0 0 0
    87.548 0 0 0
    87.937 0 0 0
    89.933 0 0 0
    84.052 0 0 0
    90.533 0 0 0
    91.172 0 0 0
    81.788 0 0 0
    85.224 0 0 0
    87.541 0 0 0
    86.765 0 0 0
    84.671 0 0 0
    86.118 0 0 0
    84.914 0 0 0
    88.632 0 0 0
    86.34 0 0 0
    94.196 0 0 0
    90.66 0 0 0
    87.952 0 0 0
    81.109 0 0 0
    82.879 0 0 0
    81.203 0 0 0
    81.756 0 0 0
    76.172 0 0 0
    78.227 0 0 0
    80.194 0 0 0
    80.915 0 0 0
    81.372 0 0 0
    76.866 0 0 0
    79.872 0 0 0
    75.1 0 0 0
    79.584 0 0 0
    78.45 0 0 0
    82.075 0 0 0
    84.679 0 0 0
    82.703 0 0 0
    80.4 0 0 0
    86.308 0 0 0
    84.258 0 0 0
    86.151 0 0 0
    71.9 0 0 0
    79.636 0 0 0
    82.734 0 0 0
    81.137 0 0 0
    81.689 0 0 0
    82.436 0 0 0
    75.199 0 0 0
    75.952 0 0 0
    72.301 0 0 0
    74.453 0 0 0
    79.695 0 0 0
    77.423 0 0 0
    75.927 0 0 0
    78.546 0 0 0
    82.479 0 0 0
    79.935 0 0 0
    77.039 0 0 0
    90.496 0 0 0
    84.819 0 0 0
    79.167 0 0 0
    76.528 0 0 0
    79.984 0 0 0
    70.643 0 0 0
    72.539 0 0 0
    83.424 0 0 0
    82.242 0 0 0
    87.933 0 0 0
    87.394 0 0 0
    83.718 0 0 0
    89.182 0 0 0
    80.611 0 0 0
    84.155 0 0 0
    82.389 0 0 0
    79.355 0 0 0
    74.182 0 0 0
    76.484 0 0 0
    77.13 0 0 0
    80.059 0 0 0
    78.753 0 0 0
    75.682 0 0 0
    83.172 0 0 0
    87.036 0 0 0
    85.026 0 0 0
    86.663 0 0 0
    79.4 0 0 0
    78.646 0 0 0
    80.033 0 0 0
    71.531 0 0 0
    77.014 0 0 0
    74.363 0 0 0
    75.527 0 0 0
    69.896 0 0 0
    71.348 0 0 0
    68.659 0 0 0
    70.544 0 0 0
    78.225 0 0 0
    81.714 0 0 0
    81.45 0 0 0
    77.759 0 0 0
    75.576 0 0 0
    73.924 0 0 0
    72.026 0 0 0
    74.578 0 0 0
    72.041 0 0 0
    79.56 0 0 0
    76.449 0 0 0
    76.231 0 0 0
    75.3 0 0 0
    79.639 0 0 0
    80.517 0 0 0
    77.675 0 0 0
    84.064 0 0 0
    74.024 0 0 0
    79.644 0 0 0
    81.837 0 0 0
    83.905 0 0 0
    82.606 0 0 0
    77.059 0 0 0
    79.719 0 0 0
    77.257 0 0 0
    85.309 0 0 0
    78.05 0 0 0
    69.237 0 0 0
    73.946 0 0 0
    74.357 0 0 0
    69.773 0 0 0
    70.751 0 0 0
    72.916 0 0 0
    73.146 0 0 0
    62.16 0 0 0
    68.394 0 0 0
    74.708 0 0 0
    77.54 0 0 0
    80.758 0 0 0
    85.03 0 0 0
    76.834 0 0 0
    78.662 0 0 0
    78.038 0 0 0
    77.135 0 0 0
    74.993 0 0 0
    73.449 0 0 0
    72.482 0 0 0
    73.831 0 0 0
    67.698 0 0 0
    70.379 0 0 0
    65.9 0 0 0
    65.16 0 0 0
    66.37 0 0 0
    77.09 0 0 0
    78.428 0 0 0
    79.597 0 0 0
    81.976 0 0 0
    74.868 0 0 0
    73.014 0 0 0
    79.958 0 0 0
    84.82 0 0 0
    74.934 0 0 0
    66.968 0 0 0
    70.474 0 0 0
    74.823 0 0 0
    75.971 0 0 0
    73.047 0 0 0
    73.355 0 0 0
    67.33 0 0 0
    67.919 0 0 0
    73.52 0 0 0
    80.154 0 0 0
    76.988 0 0 0
    69.452 0 0 0
    69.37 0 0 0
    67.837 0 0 0
    62.826 0 0 0
    65.543 0 0 0
    71.651 0 0 0
    78.681 0 0 0
    72.504 0 0 0
    70.733 0 0 0
    66.862 0 0 0
    74.431 0 0 0
    73.556 0 0 0
    69.005 0 0 0
    77.125 0 0 0
    75.148 0 0 0
    66.411 0 0 0
    76.918 0 0 0
    77.607 0 0 0
    69.615 0 0 0
    76.317 0 0 0
    75.217 0 0 0
    72.125 0 0 0
    68.06 0 0 0
    66.071 0 0 0
    66.989 0 0 0
    70.742 0 0 0
    69.698 0 0 0
    66.959 0 0 0
    73.473 0 0 0
    67.063 0 0 0
    60.901 0 0 0
    65.071 0 0 0
    70.503 0 0 0
    68.406 0 0 0
    67.945 0 0 0
    63.201 0 0 0
    60.862 0 0 0
    59.023 0 0 0
    60.095 0 0 0
    62.954 0 0 0
    61.975 0 0 0
    65.384 0 0 0
    67.326 0 0 0
    68.3 0 0 0
    70.479 0 0 0
    68.742 0 0 0
    66.74 0 0 0
    67.944 0 0 0
    62.249 0 0 0
    69.197 0 0 0
    74.263 0 0 0
    67.289 0 0 0
    71.439 0 0 0
    74.495 0 0 0
    67.47 0 0 0
    70.882 0 0 0
    68.77 0 0 0
    70.324 0 0 0
    74.228 0 0 0
    64.652 0 0 0
    70.263 0 0 0
    71.366 0 0 0
    68.632 0 0 0
    74.802 0 0 0
    71.214 0 0 0
    70.355 0 0 0
    71.978 0 0 0
    69.985 0 0 0
    64.05 0 0 0
    61.901 0 0 0
    63.645 0 0 0
    69.739 0 0 0
    63.787 0 0 0
    64.04 0 0 0
    64.636 0 0 0
    70.051 0 0 0
    68.467 0 0 0
    63.88 0 0 0
    70.204 0 0 0
    72.473 0 0 0
    68.587 0 0 0
    66.452 0 0 0
    67.915 0 0 0
    63.606 0 0 0
    65.55 0 0 0
    71.783 0 0 0
    67.678 0 0 0
    59.171 0 0 0
    57.116 0 0 0
    63.148 0 0 0
    72.8 0 0 0
    64.545 0 0 0
    59.174 0 0 0
    62.522 0 0 0
    67.382 0 0 0
    64.778 0 0 0
    59.241 0 0 0
    70.306 0 0 0
    77.845 0 0 0
    68.2 0 0 0
    67.737 0 0 0
    68.756 0 0 0
    66.064 0 0 0
    64.91 0 0 0
    72.238 0 0 0
    67.773 0 0 0
    68.068 0 0 0
    68.482 0 0 0
    59.802 0 0 0
    66.785 0 0 0
    66.748 0 0 0
    64.956 0 0 0
    66.451 0 0 0
    69.434 0 0 0
    65.566 0 0 0
    69.031 0 0 0
    65.878 0 0 0
    64.351 0 0 0
    67.068 0 0 0
    64.072 0 0 0
    67.589 0 0 0
    71.794 0 0 0
    66.231 0 0 0
    55.086 0 0 0
    59.624 0 0 0
    64.854 0 0 0
    55.478 0 0 0
    59.422 0 0 0
    67.22 0 0 0
    65.743 0 0 0
    60.931 0 0 0
    55.828 0 0 0
    53.727 0 0 0
    61.739 0 0 0
    66.848 0 0 0
    65.194 0 0 0
    61.285 0 0 0
    60.474 0 0 0
    63.147 0 0 0
    61.199 0 0 0
    63.884 0 0 0
    69.213 0 0 0
    73.254 0 0 0
    73.585 0 0 0
    67.905 0 0 0
    65.184 0 0 0
    59.555 0 0 0
    55.513 0 0 0
    54.014 0 0 0
    60.953 0 0 0
    71.424 0 0 0
    67.476 0 0 0
    66.181 0 0 0
    65.728 0 0 0
    58.998 0 0 0
    61.863 0 0 0
    72.609 0 0 0
    70.549 0 0 0
    58.168 0 0 0
    59.397 0 0 0
    64.414 0 0 0
    64.771 0 0 0
    61.977 0 0 0
    62.629 0 0 0
    64.421 0 0 0
    64.615 0 0 0
    60.683 0 0 0
    59.796 0 0 0
    57.472 0 0 0
    63.567 0 0 0
    68.572 0 0 0
    61.11 0 0 0
    59.271 0 0 0
    68.15 0 0 0
    66.961 0 0 0
    62.192 0 0 0
    61.647 0 0 0
    57.12 0 0 0
    56.151 0 0 0
    58.841 0 0 0
    57.993 0 0 0
    61.57 0 0 0
    66.926 0 0 0
    66.313 0 0 0
    69.899 0 0 0
    71.948 0 0 0
    70.557 0 0 0
    70.271 0 0 0
    65.114 0 0 0
    62.699 0 0 0
    60.701 0 0 0
    56.601 0 0 0
    62.107 0 0 0
    66.534 0 0 0
    67.399 0 0 0
    67.191 0 0 0
    63.748 0 0 0
    65.231 0 0 0
    68.022 0 0 0
    61.367 0 0 0
    64.684 0 0 0
    66.309 0 0 0
    64.285 0 0 0
    70.345 0 0 0
    65.662 0 0 0
    64.784 0 0 0
    64.634 0 0 0
    64.358 0 0 0
    73.566 0 0 0
    64.492 0 0 0
    55.463 0 0 0
    58.411 0 0 0
    63.933 0 0 0
    65.883 0 0 0
    64.571 0 0 0
    62.877 0 0 0
    61.339 0 0 0
    58.782 0 0 0
    62.394 0 0 0
    60.616 0 0 0
    54.591 0 0 0
    51.789 0 0 0
    51.132 0 0 0
    57.962 0 0 0
    62.578 0 0 0
    64.058 0 0 0
    65.842 0 0 0
    66.162 0 0 0
    69.514 0 0 0
    67.682 0 0 0
    66.268 0 0 0
    68.613 0 0 0
    65.834 0 0 0
    61.165 0 0 0
    64.167 0 0 0
    64.725 0 0 0
    59.049 0 0 0
    57.251 0 0 0
    60.376 0 0 0
    64.42 0 0 0
    58.621 0 0 0
    61.941 0 0 0
    63.84 0 0 0
    64.169 0 0 0
    60.293 0 0 0
    58.376 0 0 0
    64.826 0 0 0
    62.476 0 0 0
    59.521 0 0 0
    58.858 0 0 0
    64.362 0 0 0
    63.936 0 0 0
    62.979 0 0 0
    56.878 0 0 0
    56.275 0 0 0
    60.053 0 0 0
    58.789 0 0 0
    55.216 0 0 0
    57.626 0 0 0
    56.266 0 0 0
    52.067 0 0 0
    53.471 0 0 0
    58.447 0 0 0
    60.187 0 0 0
    60.503 0 0 0
    62.449 0 0 0
    62.168 0 0 0
    61.816 0 0 0
    67.831 0 0 0
    66.316 0 0 0
    56.613 0 0 0
    58.617 0 0 0
    55.17 0 0 0
    52.659 0 0 0
    55.569 0 0 0
    56.125 0 0 0
    58.372 0 0 0
    56.175 0 0 0
    56.022 0 0 0
    55.322 0 0 0
    55.485 0 0 0
    59.896 0 0 0
    59.417 0 0 0
    53.929 0 0 0
    60.993 0 0 0
    66.975 0 0 0
    64.471 0 0 0
    64.414 0 0 0
    62.2 0 0 0
    60.628 0 0 0
    64.747 0 0 0
    64.077 0 0 0
    62.648 0 0 0
    67.277 0 0 0
    64.963 0 0 0
    60.761 0 0 0
    63.15 0 0 0
    65.488 0 0 0
    65.035 0 0 0
    64.893 0 0 0
    67.293 0 0 0
    64.532 0 0 0
    63.776 0 0 0
    63.841 0 0 0
    60.792 0 0 0
    60.135 0 0 0
    61.699 0 0 0
    63.855 0 0 0
    63.248 0 0 0
    56.607 0 0 0
    52.263 0 0 0
    53.311 0 0 0
    53.646 0 0 0
    60.554 0 0 0
    62.189 0 0 0
    58.865 0 0 0
    64.717 0 0 0
    59.921 0 0 0
    58.876 0 0 0
    66.097 0 0 0
    68.753 0 0 0
    61.73 0 0 0
    60.354 0 0 0
    65.17 0 0 0
    65.652 0 0 0
    62.55 0 0 0
    61.863 0 0 0
    62.346 0 0 0
    63.439 0 0 0
    58.547 0 0 0
    58.207 0 0 0
    58.939 0 0 0
    59.619 0 0 0
    60.827 0 0 0
    62.422 0 0 0
    55.318 0 0 0
    56.889 0 0 0
    65.141 0 0 0
    67.343 0 0 0
    65.051 0 0 0
    61.909 0 0 0
    64.759 0 0 0
    61.886 0 0 0
    61.037 0 0 0
    60.364 0 0 0
    63.161 0 0 0
    68.391 0 0 0
    72.353 0 0 0
    63.408 0 0 0
    58.852 0 0 0
    63.167 0 0 0
    62.957 0 0 0
    64.888 0 0 0
    60.683 0 0 0
    66.34 0 0 0
    69.921 0 0 0
    54.732 0 0 0
    57.115 0 0 0
    68.711 0 0 0
    73.183 0 0 0
    66.756 0 0 0
    65.465 0 0 0
    63.678 0 0 0
    64.246 0 0 0
    67.002 0 0 0
    69.753 0 0 0
    64.825 0 0 0
    62.022 0 0 0
    59.535 0 0 0
    61.085 0 0 0
    65.425 0 0 0
    71.014 0 0 0
    63.302 0 0 0
    62.617 0 0 0
    63.276 0 0 0
    56.607 0 0 0
    54.922 0 0 0
    59.042 0 0 0
    60.986 0 0 0
    59.142 0 0 0
    63.088 0 0 0
    69.032 0 0 0
    73.16 0 0 0
    68.72 0 0 0
    62.511 0 0 0
    65.172 0 0 0
    67.599 0 0 0
    61.26 0 0 0
    63.757 0 0 0
    69.792 0 0 0
    68.164 0 0 0
    67.461 0 0 0
    70.363 0 0 0
    67.407 0 0 0
    65.767 0 0 0
    67.662 0 0 0
    74.563 0 0 0
    72.572 0 0 0
    66.093 0 0 0
    60.647 0 0 0
    67.153 0 0 0
    77.174 0 0 0
    70.209 0 0 0
    73.545 0 0 0
    63.424 0 0 0
    65.175 0 0 0
    71.37 0 0 0
    67.033 0 0 0
    64.152 0 0 0
    61.281 0 0 0
    61.454 0 0 0
    60.538 0 0 0
    63.965 0 0 0
    64.021 0 0 0
    62.691 0 0 0
    58.511 0 0 0
    62.72 0 0 0
    68.783 0 0 0
    69.479 0 0 0
    64.027 0 0 0
    67.853 0 0 0
    65.099 0 0 0
    64.307 0 0 0
    65.655 0 0 0
    57.217 0 0 0
    66.14 0 0 0
    65.291 0 0 0
    73.24 0 0 0
    72.437 0 0 0
    60.044 0 0 0
    54.306 0 0 0
    60.993 0 0 0
    68.576 0 0 0
    74.204 0 0 0
    74.946 0 0 0
    70.645 0 0 0
    66.749 0 0 0
    69.179 0 0 0
    67.977 0 0 0
    65.013 0 0 0
    68.874 0 0 0
    77.397 0 0 0
    76.916 0 0 0
    71.632 0 0 0
    68.415 0 0 0
    76.448 0 0 0
    86.347 0 0 0
    77.713 0 0 0
    71.398 0 0 0
    80.404 0 0 0
    75.912 0 0 0
    77.421 0 0 0
    70.241 0 0 0
    74.793 0 0 0
    76.639 0 0 0
    58.851 0 0 0
    66.318 0 0 0
    74.044 0 0 0
    62.501 0 0 0
    70.025 0 0 0
    78.903 0 0 0
    75.583 0 0 0
    70.747 0 0 0
    73.634 0 0 0
    78.367 0 0 0
    68.465 0 0 0
    78.57 0 0 0
    71.617 0 0 0
    68.695 0 0 0
    69.543 0 0 0
    72.823 0 0 0
    72.734 0 0 0
    68.325 0 0 0
    73.602 0 0 0
    67.189 0 0 0
    63.953 0 0 0
    59.333 0 0 0
    65.201 0 0 0
    76.422 0 0 0
    71.776 0 0 0
    77.712 0 0 0
    75.665 0 0 0
    76.419 0 0 0
    83.2 0 0 0
    85.009 0 0 0
    76.272 0 0 0
    72.749 0 0 0
    70.376 0 0 0
    78.536 0 0 0
    80.03 0 0 0
    76.452 0 0 0
    72.271 0 0 0
    80.762 0 0 0
    73.53 0 0 0
    64.521 0 0 0
    62.99 0 0 0
    68.494 0 0 0
    78.177 0 0 0
    77.45 0 0 0
    70.158 0 0 0
    63.994 0 0 0
    67.595 0 0 0
    75.907 0 0 0
    73.871 0 0 0
    73.346 0 0 0
    65.634 0 0 0
    74.047 0 0 0
    81.853 0 0 0
    88.293 0 0 0
    84.555 0 0 0
    79.937 0 0 0
    80.661 0 0 0
    81.085 0 0 0
    79.523 0 0 0
    70.328 0 0 0
    75.403 0 0 0
    73.035 0 0 0
    67.479 0 0 0
    69.33 0 0 0
    76.939 0 0 0
    68.622 0 0 0
    64.988 0 0 0
    62.592 0 0 0
    69.709 0 0 0
    69.207 0 0 0
    66.609 0 0 0
    75.822 0 0 0
    75.886 0 0 0
    67.918 0 0 0
    69.86 0 0 0
    68.63 0 0 0
    74.447 0 0 0
    76.911 0 0 0
    80.221 0 0 0
    77.993 0 0 0
    84.755 0 0 0
    82.955 0 0 0
    78.638 0 0 0
    84.136 0 0 0
    78.625 0 0 0
    83.54 0 0 0
    88.566 0 0 0
    80.251 0 0 0
    76.349 0 0 0
    79.263 0 0 0
    76.442 0 0 0
    80.537 0 0 0
    79.807 0 0 0
    81.969 0 0 0
    76.469 0 0 0
    72.818 0 0 0
    72.685 0 0 0
    71.992 0 0 0
    75.269 0 0 0
    70.793 0 0 0
    74.916 0 0 0
    76.124 0 0 0
    81.494 0 0 0
    67.311 0 0 0
    74.236 0 0 0
    74.197 0 0 0
    69.04 0 0 0
    70.448 0 0 0
    81.808 0 0 0
    79.8 0 0 0
    75.867 0 0 0
    60.875 0 0 0
    64.491 0 0 0
    78.453 0 0 0
    84.966 0 0 0
    82.641 0 0 0
    78.927 0 0 0
    72.331 0 0 0
    81.691 0 0 0
    72.751 0 0 0
    68.175 0 0 0
    68.212 0 0 0
    65.926 0 0 0
    75.96 0 0 0
    76.369 0 0 0
    75.224 0 0 0
    69.42 0 0 0
    71.418 0 0 0
    71.709 0 0 0
    69.271 0 0 0
    75.379 0 0 0
    72.3 0 0 0
    81.409 0 0 0
    74.711 0 0 0
    74.998 0 0 0
    75.161 0 0 0
    77.962 0 0 0
    79.519 0 0 0
    73.696 0 0 0
    77.797 0 0 0
    77.576 0 0 0
    78.751 0 0 0
    72.825 0 0 0
    74.472 0 0 0
    75.222 0 0 0
    76.942 0 0 0
    71.759 0 0 0
    85.088 0 0 0
    88.784 0 0 0
    78.24 0 0 0
    68.037 0 0 0
    72.313 0 0 0
    78.486 0 0 0
    80.133 0 0 0
    70.852 0 0 0
    78.959 0 0 0
    82.226 0 0 0
    74.457 0 0 0
    71.762 0 0 0
    74.826 0 0 0
    68.236 0 0 0
    64.055 0 0 0
    61.834 0 0 0
    73.896 0 0 0
    75.114 0 0 0
    75.306 0 0 0
    69.233 0 0 0
    64.129 0 0 0
    63.473 0 0 0
    73.294 0 0 0
    72.622 0 0 0
    72.302 0 0 0
    74.222 0 0 0
    66.092 0 0 0
    61.245 0 0 0
    62.5 0 0 0
    70.93 0 0 0
    73.237 0 0 0
    71.229 0 0 0
    69.703 0 0 0
    67.249 0 0 0
    68.146 0 0 0
    63.499 0 0 0
    69.724 0 0 0
    74.954 0 0 0
    72.976 0 0 0
    68.652 0 0 0
    62.851 0 0 0
    72.707 0 0 0
    74.632 0 0 0
    68.974 0 0 0
    65.904 0 0 0
    67.923 0 0 0
    66.105 0 0 0
    65.587 0 0 0
    67.444 0 0 0
    61.007 0 0 0
    63.27 0 0 0
    67.824 0 0 0
    74.171 0 0 0
    70.609 0 0 0
    72.976 0 0 0
    67.058 0 0 0
    74.517 0 0 0
    75.49 0 0 0
    67.774 0 0 0
    64.962 0 0 0
    56.366 0 0 0
    64.755 0 0 0
    73.234 0 0 0
    63.795 0 0 0
    59.602 0 0 0
    62.704 0 0 0
    61.338 0 0 0
    69.24 0 0 0
    68.835 0 0 0
    64.873 0 0 0
    64.342 0 0 0
    63.239 0 0 0
    58.06 0 0 0
    59.379 0 0 0
    60.193 0 0 0
    62.401 0 0 0
    64.206 0 0 0
    62.077 0 0 0
    60.681 0 0 0
    59.493 0 0 0
    62.63 0 0 0
    67.567 0 0 0
    67.779 0 0 0
    60.103 0 0 0
    58.344 0 0 0
    66.937 0 0 0
    64.658 0 0 0
    57.751 0 0 0
    54.282 0 0 0
    47.886 0 0 0
    53.151 0 0 0
    55.5 0 0 0
    55.037 0 0 0
    55.698 0 0 0
    60.624 0 0 0
    63.812 0 0 0
    58.456 0 0 0
    61.168 0 0 0
    57.643 0 0 0
    53.339 0 0 0
    60.162 0 0 0
    67.678 0 0 0
    68.225 0 0 0
    65.343 0 0 0
    64.663 0 0 0
    60.631 0 0 0
    60.27 0 0 0
    59.443 0 0 0
    61.127 0.0361709 38.249646 38.270348
    64.071 0.043439 38.254617 38.275596
    69.055 0.0384769 38.259586 38.280847
    69.486 0.0423029 38.264554 38.286103
    64.86 0.0417344 38.269521 38.291364
    61.78 0.0505668 38.274486 38.296629
    62.943 0.0400641 38.27945 38.301899
    59.95 0.0413955 38.284412 38.307175
    56.399 0.0467495 38.289374 38.312455
    51.851 0.0507036 38.294333 38.317741
    59.328 0.0502274 38.299292 38.323032
    56.401 0.0398723 38.304248 38.328329
    53.517 0.0438217 38.309204 38.333632
    52.317 0.0461092 38.314158 38.338941
    57.703 0.0427767 38.319111 38.344257
    58.085 0.0485806 38.324062 38.349579
    57.201 0.0454239 38.329012 38.354909
    56.335 0.0406314 38.333961 38.360245
    55.058 0.0411106 38.338908 38.365589
    57.408 0.0395872 38.343854 38.37094
    64.466 0.0358293 38.348799 38.376299
    63.541 0.0387348 38.353742 38.381667
    61.238 0.0399201 38.358683 38.387043
    61.152 0.0391034 38.363624 38.392428
    68.502 0.038598 38.368563 38.397822
    66.122 0.0445838 38.3735 38.403225
    57.479 0.0401766 38.378437 38.408639
    53.864 0.0443961 38.383371 38.414062
    58.936 0.0356671 38.388305 38.419496
    58.478 0.0400801 38.393237 38.424942
    65.256 0.0547177 38.398168 38.430398
    63.201 0.0498469 38.403097 38.435866
    56.967 0.0505214 38.408025 38.441347
    48.038 0.0449818 38.412952 38.44684
    53.477 0.0368687 38.417877 38.452347
    53.536 0.0362536 38.422801 38.457867
    57.108 0.0387348 38.427723 38.463401
    62.051 0.0415306 38.432644 38.46895
    59.653 0.0405007 38.437564 38.474515
    62.225 0.0441724 38.442482 38.480095
    62.117 0.0445461 38.447399 38.485692
    59.588 0.0380132 38.452315 38.491306
    58.119 0.0461092 38.457229 38.496939
    58.156 0.0454045 38.462142 38.502589
    57.154 0.0505441 38.467053 38.508259
    58.985 0.0429186 38.471963 38.51395
    59.293 0.033544 38.476872 38.519661
    52.68 0.0418027 38.481779 38.525394
    59.291 0.0465279 38.486685 38.53115
    64.829 0.0397769 38.49159 38.53693
    61.821 0.0478815 38.496493 38.542734
    56.28 0.0463079 38.501395 38.548564
    57.458 0.0475272 38.506295 38.554421
    54.471 0.0439689 38.511194 38.560306
    55.214 0.0404355 38.516092 38.56622
    56.026 0.0433666 38.520988 38.572165
    57.669 0.0419914 38.525883 38.578141
    56.179 0.0432765 38.530777 38.584151
    57.825 0.0497802 38.535669 38.590195
    59.498 0.0463877 38.54056 38.596276
    56.162 0.0496029 38.545449 38.602395
    55.78 0.0511171 38.550338 38.608553
    49.477 0.0436388 38.555224 38.614753
    54.41 0.0530176 38.56011 38.620997
    54.952 0.0536333 38.564994 38.627286
    53.27 0.0469726 38.569876 38.633623
    50.067 0.0432405 38.574758 38.64001
    43.882 0.0438034 38.579637 38.64645
    48.486 0.0447537 38.584516 38.652944
    57.629 0.0539828 38.589393 38.659497
    64.018 0.053091 38.594269 38.666111
    55.616 0.0412611 38.599143 38.672789
    46.79 0.0408122 38.604016 38.679534
    43.358 0.0403057 38.608888 38.68635
    52.858 0.0387044 38.613758 38.69324
    61.673 0.040403 38.618627 38.70021
    66.302 0.0441724 38.623495 38.707261
    62.22 0.0436936 38.628361 38.714401
    59.522 0.0467697 38.633226 38.721633
    58.477 0.0455014 38.638089 38.728962
    56.327 0.0424774 38.642951 38.736395
    57.81 0.0461885 38.647812 38.743936
    52.743 0.054184 38.652671 38.751594
    52.576 0.0614509 38.657529 38.759373
    49.147 0.0467495 38.662386 38.767283
    46.395 0.0438952 38.667241 38.77533
    51.837 0.0443213 38.672095 38.783524
    51.683 0.0455792 38.676947 38.791873
    46.629 0.045154 38.681799 38.800388
    54.716 0.0416833 38.686648 38.809079
    56.767 0.0474444 38.691497 38.817959
    54.601 0.0422855 38.696344 38.827038
    51.339 0.0461488 38.70119 38.836333
    57.493 0.0505668 38.706034 38.845856
    60.503 0.0445649 38.710877 38.855626
    58.844 0.0433847 38.715718 38.865658
    53.133 0.0454432 38.720559 38.875973
    47.997 0.0449056 38.725397 38.886591
    53.237 0.0426707 38.730235 38.897535
    58.05 0.0538326 38.735071 38.908831
    59.765 0.0492732 38.739906 38.920507
    53.938 0.044284 38.744739 38.932591
    51.398 0.0487954 38.749571 38.94512
    50.245 0.0443774 38.754402 38.958128
    51.331 0.0523166 38.759231 38.971658
    55.97 0.0529688 38.764059 38.985755
    53.178 0.0443213 38.768886 39.000467
    53.156 0.0451924 38.773711 39.015853
    50.34 0.045154 38.778535 39.031973
    48.086 0.0466485 38.783357 39.0489
    51.689 0.0569331 38.788178 39.066712
    54.734 0.0608461 38.792998 39.085492
    55.213 0.0617874 38.797817 39.105347
    59.342 0.0662549 38.802634 39.126382
    58.143 0.0515123 38.807449 39.14873
    49.989 0.0574253 38.812264 39.172535
    54.658 0.0672901 38.817077 39.197956
    55.607 0.0632568 38.821888 39.225191
    51.655 0.0537827 38.826698 39.254448
    50.113 0.0617874 38.831507 39.285988
    49.457 0.0705456 38.836315 39.320096
    46.739 0.065949 38.841121 39.357105
    50.851 0.0671507 38.845926 39.397421
    51.405 0.063225 38.850729 39.441495
    48.007 0.0580077 38.855531 39.489887
    49.569 0.0621577 38.860332 39.543242
    47.254 0.0521257 38.865131 39.602326
    47.832 0.0554416 38.869929 39.668086
    53.473 0.055052 38.874726 39.741628
    53.281 0.0578404 38.879521 39.824345
    54.124 0.0683498 38.884315 39.917906
    55.132 0.0492513 38.889108 40.024373
    53.798 0.0502725 38.893899 40.146376
    58.548 0.0487954 38.898689 40.287173
    56.193 0.0518648 38.903477 40.451084
    55.601 0.0534351 38.908264 40.64387
    61.126 0.0569059 38.91305 40.873816
    60.074 0.0512329 38.917834 41.154002
    51.782 0.0513025 38.922618 41.506339
    54.207 0.0529201 38.927399 41.969858
    63.296 0.0514422 38.93218 42.613272
    60.646 0.0539828 38.936959 43.5525
    58.232 0.0486878 38.941736 44.968805
    57.7 0.0478815 38.946512 47.114474
    60.685 0.0518412 38.951287 50.295049
    61.67 0.0403706 38.956061 54.806747
    56.965 0.0378507 38.960833 60.832246
    65.673 0.042216 38.965604 68.307353
    77.674 0.0405333 38.970373 76.751584
    73.975 0.0446026 38.975142 85.077675
    78.822 0.0414629 38.979908 91.448697
    77.599 0.046993 38.984674 93.747607
    77.461 0.0448865 38.989438 91.022696
    69.654 0.0446026 38.994201 84.395475
    74.918 0.0511402 38.998962 76.003755
    70.136 0.0591129 39.003722 67.621203
    64.445 0.0576738 39.008481 60.275101
    59.836 0.0621267 39.013238 54.396782
    54.521 0.0562599 39.017994 50.025324
    55.222 0.047631 39.022749 46.960307
    56.696 0.0498024 39.027502 44.901603
    61.518 0.0523885 39.032254 43.547339
    62.604 0.0596046 39.037004 42.650513
    60.157 0.0598382 39.041753 42.036851
    55.459 0.0510017 39.046501 41.595124
    53.078 0.0606963 39.051248 41.260038
    58.925 0.0670117 39.055993 40.994671
    56.486 0.0607561 39.060737 40.778012
    51.406 0.0700239 39.065479 40.597678
    50.737 0.067711 39.07022 40.445585
    49.542 0.0661867 39.07496 40.31615
    46.875 0.0695813 39.079698 40.205217
    44.93 0.0581196 39.084435 40.109526
    43.511 0.057508 39.089171 40.026564
    49.63 0.0576461 39.093905 39.954265
    51.763 0.0539327 39.098638 39.890996
    52.411 0.055052 39.10337 39.835419
    55.141 0.0581757 39.1081 39.786409
    57.232 0.067395 39.112829 39.743068
    55.981 0.055941 39.117557 39.704619
    48.767 0.0591993 39.122283 39.670429
    51.256 0.060132 39.127008 39.639964
    53.074 0.0613596 39.131731 39.612757
    52.563 0.063098 39.136454 39.588427
    50.122 0.065578 39.141174 39.566634
    47.683 0.0666661 39.145894 39.547095
    47.566 0.0608161 39.150612 39.529565
    49.04 0.0612382 39.155329 39.513824
    51.03 0.0594014 39.160044 39.49969
    48.791 0.056047 39.164758 39.486995
    49.243 0.0583162 39.169471 39.475599
    50.406 0.055052 39.174183 39.465378
    49.512 0.0495147 39.178893 39.456216
    58.445 0.0572057 39.183601 39.44802
    61.332 0.0582881 39.188309 39.440698
    56.008 0.0635121 39.193015 39.434175
    56.574 0.0701724 39.197719 39.428383
    52.109 0.0628767 39.202423 39.423258
    48.892 0.0547433 39.207125 39.418746
    46.371 0.0580077 39.211825 39.414794
    48.487 0.0589981 39.216525 39.41136
    50.195 0.0591417 39.221223 39.408404
    56.038 0.0591993 39.225919 39.405887
    56.51 0.0572331 39.230614 39.403778
    53.367 0.0607861 39.235308 39.402044
    53.2 0.0712631 39.240001 39.40066
    53.34 0.0678168 39.244692 39.399601
    49.655 0.0551814 39.249382 39.398842
    46.058 0.0603686 39.25407 39.398365
    51.908 0.0661187 39.258758 39.398149
    51.301 0.0647463 39.263444 39.398177
    50.273 0.0578126 39.268128 39.398433
    50.731 0.0653101 39.272811 39.398901
    54.692 0.0647793 39.277493 39.39957
    49.184 0.067395 39.282173 39.400426
    46.349 0.056047 39.286853 39.401456
    48.275 0.0676054 39.29153 39.402652
    51.901 0.0706582 39.296207 39.404002
    48.8 0.0666661 39.300882 39.405499
    49.091 0.0696548 39.305556 39.407131
    51.591 0.0608761 39.310228 39.408893
    47.178 0.0653101 39.314899 39.410778
    45.661 0.0602206 39.319569 39.412777
    44.533 0.0630347 39.324237 39.414884
    46.545 0.0700239 39.328904 39.417094
    48.011 0.0606365 39.33357 39.419402
    50.443 0.0660168 39.338235 39.421801
    49.26 0.0756818 39.342898 39.424287
    48.528 0.0706206 39.347559 39.426856
    42.932 0.0585139 39.35222 39.429503
    44.13 0.0592281 39.356879 39.432225
    46.351 0.0631615 39.361536 39.435017
    45.139 0.0548202 39.366193 39.437876
    48.95 0.0551037 39.370848 39.440799
    58.413 0.0605172 39.375501 39.443782
    58.239 0.0546921 39.380154 39.446823
    54.397 0.0605768 39.384805 39.449919
    51.694 0.0613292 39.389454 39.453068
    49.138 0.0643527 39.394103 39.456266
    51.53 0.0701724 39.39875 39.459512
    51.617 0.0670811 39.403395 39.462804
    48.717 0.0593436 39.408039 39.466139
    43.505 0.0617874 39.412682 39.469515
    44.322 0.0739225 39.417324 39.472931
    50.93 0.0609362 39.421964 39.476385
    48.832 0.0562332 39.426603 39.479875
    48.807 0.0582037 39.431241 39.4834
    50.215 0.0641898 39.435877 39.486958
    54.988 0.0647793 39.440512 39.490547
    53.308 0.056474 39.445146 39.494167
    50.816 0.0681714 39.449778 39.497816
    52.104 0.0719529 39.454409 39.501494
    45.447 0.067395 39.459039 39.505197
    46.125 0.0613292 39.463667 39.508927
    48.669 0.068493 39.468294 39.512681
    49.101 0.0814929 39.472919 39.516459
    45.713 0.0653769 39.477544 39.52026
    43.892 0.0620648 39.482167 39.524082
    47.99 0.0606365 39.486788 39.527925
    45.729 0.0590268 39.491408 39.531789
    46.708 0.0636083 39.496027 39.535671
    53.731 0.0697284 39.500645 39.539573
    51.406 0.0719915 39.505261 39.543492
    46.733 0.0632568 39.509876 39.547429
    47.689 0.0614204 39.51449 39.551382
    46.403 0.0596629 39.519102 39.555351
    48.142 0.0596338 39.523713 39.559335
    51.753 0.0614509 39.528322 39.563334
    50.988 0.0647793 39.532931 39.567348
    51.331 0.0622197 39.537538 39.571374
    50.493 0.0566893 39.542143 39.575415
    53.233 0.0610266 39.546747 39.579468
    52.479 0.0580636 39.55135 39.583533
    54.317 0.0557825 39.555952 39.58761
    53.722 0.067395 39.560552 39.591698
    55.604 0.0653769 39.565151 39.595798
    50.922 0.054488 39.569749 39.599908
    44.589 0.0686006 39.574345 39.604028
    48.65 0.0556773 39.57894 39.608158
    47.727 0.061726 39.583534 39.612297
    46.444 0.0670464 39.588126 39.616446
    52.946 0.0671507 39.592717 39.620604
    49.446 0.0605768 39.597307 39.62477
    47.714 0.0653769 39.601895 39.628944
    49.217 0.0679229 39.606482 39.633126
    49.943 0.0680293 39.611067 39.637316
    45.657 0.0684571 39.615652 39.641514
    45.847 0.0708841 39.620235 39.645718
    45.701 0.0676406 39.624816 39.64993
    45.812 0.0655108 39.629397 39.654148
    42.911 0.0670464 39.633976 39.658372
    47.427 0.0639303 39.638553 39.662603
    45.205 0.0609061 39.64313 39.66684
    43.5 0.0645163 39.647705 39.671083
    50.285 0.067395 39.652278 39.675331
    51.669 0.0682427 39.656851 39.679585
    49.558 0.0678522 39.661422 39.683843
    45.057 0.0660168 39.665992 39.688107
    45.393 0.0598089 39.67056 39.692376
    48.664 0.0623129 39.675127 39.69665
    48.36 0.0688168 39.679693 39.700928
    48.336 0.0724183 39.684257 39.70521
    49.906 0.0731646 39.68882 39.709497
    49.861 0.067325 39.693382 39.713788
    46.592 0.0761419 39.697942 39.718083
    42.505 0.0777642 39.702502 39.722382
    39.361 0.0652101 39.707059 39.726684
    37.865 0.0593147 39.711616 39.73099
    46.184 0.0686726 39.716171 39.735299
    48.181 0.0751433 39.720725 39.739612
    49.983 0.0648783 39.725277 39.743928
    47.147 0.0686006 39.729828 39.748247
    44.473 0.0672552 39.734378 39.752569
    43.204 0.0622197 39.738927 39.756894
    43.164 0.0793047 39.743474 39.761221
    50.235 0.0760999 39.74802 39.765551
    49.637 0.0768613 39.752564 39.769884
    42.69 0.0724183 39.757108 39.77422
    42.54 0.064418 39.761649 39.778558
    43.565 0.0781997 39.76619 39.782898
    48.372 0.0758904 39.770729 39.78724
    43.348 0.0698759 39.775267 39.791584
    39.903 0.0741239 39.779804 39.795931
    41.13 0.0696548 39.784339 39.800279
    40.084 0.062003 39.788873 39.80463
    41.431 0.060073 39.793406 39.808982
    45.193 0.0621267 39.797937 39.813336
    46.595 0.0592569 39.802467 39.817691
    50.389 0.0613596 39.806996 39.822049
    53.031 0.0609964 39.811523 39.826408
    56.363 0.0593147 39.816049 39.830768
    53.163 0.0668386 39.820574 39.83513
    50.417 0.0753084 39.825097 39.839493
    46.272 0.0617567 39.829619 39.843857
    44.986 0.0665286 39.83414 39.848223
    44.794 0.0660847 39.83866 39.85259
    44.895 0.067395 39.843178 39.856958
    44.444 0.0664258 39.847694 39.861327
    49.097 0.0602797 39.85221 39.865697
    46.969 0.0625625 39.856724 39.870068
    46.841 0.0583444 39.861237 39.874441
    51.018 0.0652434 39.865748 39.878814
    48.138 0.0660507 39.870259 39.883187
    51.015 0.0675703 39.874768 39.887562
    47.142 0.0584856 39.879275 39.891938
    50.547 0.0706206 39.883781 39.896314
    47.784 0.0665629 39.888286 39.900691
    43.994 0.0684213 39.89279 39.905068
    44.103 0.0787714 39.897292 39.909446
    49.593 0.0694713 39.901793 39.913825
    45.377 0.0625313 39.906293 39.918204
    40.432 0.0675703 39.910791 39.922583
    41.892 0.0569875 39.915288 39.926964
    48.34 0.0733629 39.919784 39.931344
    52.653 0.0650439 39.924279 39.935725
    51.677 0.0650771 39.928772 39.940106
    48.066 0.069618 39.933263 39.944488
    47.97 0.0660507 39.937754 39.94887
    44.881 0.0725354 39.942243 39.953252
    45.453 0.0788599 39.946731 39.957634
    46.656 0.0785948 39.951218 39.962016
    46.788 0.072692 39.955703 39.966399
    41.402 0.0738422 39.960187 39.970782
    39.541 0.0697652 39.964669 39.975165
    45.046 0.0606664 39.96915 39.979548
    46.755 0.0719529 39.97363 39.983931
    46.176 0.0679938 39.978109 39.988314
    43.753 0.0747739 39.982586 39.992697
    41.776 0.0736819 39.987062 39.99708
    46.21 0.065949 39.991537 40.001463
    42.399 0.06736 39.996011 40.005846
    43.95 0.0697284 40.000483 40.010229
    44.229 0.0713011 40.004953 40.014612
    46.905 0.072849 40.009423 40.018995
    48.256 0.0703213 40.013891 40.023377
    41.127 0.0676054 40.018358 40.02776
    42.074 0.0636725 40.022823 40.032142
    47.306 0.0635121 40.027288 40.036524
    48.009 0.0713011 40.031751 40.040906
    47.54 0.0798434 40.036212 40.045287
    45.369 0.0740029 40.040672 40.049668
    42.644 0.0768187 40.045131 40.054049
    42.088 0.0613292 40.049589 40.05843
    39.243 0.05634 40.054045 40.06281
    43.245 0.0686006 40.058501 40.06719
    50.741 0.0701352 40.062954 40.07157
    44.38 0.0702468 40.067407 40.075949
    42.192 0.0724964 40.071858 40.080328
    49.013 0.0609964 40.076308 40.084707
    46.163 0.061726 40.080756 40.089085
    46.401 0.0646476 40.085203 40.093463
    47.22 0.073562 40.089649 40.09784
    44.164 0.0660507 40.094094 40.102217
    48.81 0.0617567 40.098537 40.106593
    45.14 0.0635762 40.102979 40.110969
    45.195 0.0724964 40.10742 40.115344
    49.148 0.0800695 40.111859 40.119719
    49.732 0.0724183 40.116297 40.124093
    41.448 0.0671855 40.120734 40.128467
    37.841 0.0622197 40.125169 40.13284
    44.531 0.0667695 40.129603 40.137213
    50.047 0.0830503 40.134036 40.141585
    47.666 0.0658475 40.138468 40.145957
    44.276 0.0570147 40.142898 40.150328
    42.292 0.0665286 40.147327 40.154698
    50.06 0.0776342 40.151755 40.159068
    46.367 0.0686366 40.156181 40.163437
    48.028 0.0788156 40.160606 40.167805
    47.892 0.0767761 40.165029 40.172173
    41.33 0.0748967 40.169452 40.17654
    41.562 0.0766487 40.173873 40.180906
    43.958 0.0636404 40.178293 40.185272
    40.518 0.0658813 40.182711 40.189637
    41.619 0.073602 40.187128 40.194002
    49.39 0.057757 40.191544 40.198366
    47.43 0.0694347 40.195959 40.202729
    48.278 0.0679583 40.200372 40.207091
    48.513 0.0643854 40.204784 40.211452
    45.166 0.0776342 40.209195 40.215813
    49.15 0.0626565 40.213604 40.220173
    44.425 0.0675703 40.218012 40.224533
    43.705 0.0658475 40.222419 40.228891
    48.59 0.0681003 40.226824 40.233249
    44.416 0.0664943 40.231228 40.237606
    48.931 0.0664258 40.235631 40.241962
    49.304 0.063898 40.240033 40.246318
    46.999 0.0627508 40.244433 40.250672
    43.932 0.0603686 40.248832 40.255026
    47.675 0.0745699 40.25323 40.259379
    48.295 0.0714919 40.257626 40.263731
    44.282 0.0676758 40.262021 40.268083
    46.989 0.0744072 40.266415 40.272433
    41.988 0.0684213 40.270807 40.276783
    42.982 0.0660507 40.275198 40.281132
    43.426 0.074733 40.279588 40.28548
    48.032 0.0716451 40.283977 40.289827
    46.819 0.0746106 40.288364 40.294173
    41.884 0.0739225 40.29275 40.298519
    42.44 0.0758068 40.297135 40.302863
    44.369 0.0769039 40.301518 40.307207
    40.287 0.0640274 40.3059 40.31155
    39.495 0.0617874 40.310281 40.315891
    40.229 0.0829546 40.31466 40.320232
    44.399 0.0668386 40.319038 40.324573
    45.109 0.0756818 40.323415 40.328912
    43.915 0.078025 40.327791 40.33325
    44.747 0.0800695 40.332165 40.337587
    38.344 0.0679229 40.336538 40.341924
    41.36 0.0647463 40.34091 40.346259
    45.933 0.0640274 40.34528 40.350594
    49.792 0.0720688 40.349649 40.354927
    48.498 0.0798885 40.354017 40.35926
    39.008 0.0702096 40.358384 40.363592
    39.18 0.067465 40.362749 40.367923
    46.902 0.0719529 40.367113 40.372252
    44.826 0.0743261 40.371475 40.376581
    43.628 0.0709219 40.375837 40.380909
    44.23 0.0713011 40.380197 40.385236
    43.785 0.0624375 40.384555 40.389562
    45.506 0.0803876 40.388913 40.393887
    44.832 0.0679938 40.393269 40.398211
    43.542 0.0705456 40.397624 40.402534
    44.181 0.0700239 40.401977 40.406856
    46.816 0.0813999 40.40633 40.411177
    45.153 0.0610869 40.410681 40.415497
    44.407 0.0732042 40.41503 40.419816
    43.008 0.0804788 40.419379 40.424134
    44.183 0.0848501 40.423726 40.428451
    43.155 0.0717603 40.428071 40.432767
    40.119 0.0759741 40.432416 40.437082
    38.31 0.0699128 40.436759 40.441396
    45.591 0.0727704 40.441101 40.445709
    38.635 0.0746922 40.445442 40.450021
    42.278 0.060132 40.449781 40.454332
    44.738 0.0649114 40.454119 40.458642
    46.072 0.0616035 40.458456 40.462951
    46.177 0.0575355 40.462791 40.467259
    49.827 0.0721463 40.467126 40.471566
    51.091 0.0733232 40.471458 40.475872
    51.652 0.0698759 40.47579 40.480176
    43.292 0.0642549 40.48012 40.48448
    43.46 0.0722239 40.484449 40.488783
    41.571 0.0682427 40.488777 40.493084
    46.316 0.0709596 40.493104 40.497385
    45.692 0.0755985 40.497429 40.501684
    43.559 0.0757651 40.501753 40.505983
    43.07 0.0821011 40.506075 40.51028
    41.69 0.0701352 40.510397 40.514577
    40.213 0.0676406 40.514717 40.518872
    40.428 0.0690702 40.519035 40.523166
    41.282 0.0699498 40.523353 40.527459
    40.833 0.0744885 40.527669 40.531751
    44.537 0.0667695 40.531984 40.536042
    45.137 0.0871705 40.536297 40.540332
    42.989 0.0708841 40.54061 40.544621
    45.08 0.0716834 40.544921 40.548908
    41.5 0.0834828 40.54923 40.553195
    41.893 0.0806618 40.553539 40.557481
    41.398 0.0892132 40.557846 40.561765
    41.897 0.0759741 40.562152 40.566048
    39.937 0.0692885 40.566456 40.570331
    32.993 0.0677815 40.57076 40.574612
    39.647 0.066735 40.575062 40.578892
    45.169 0.0946163 40.579362 40.583171
    43.115 0.0678875 40.583662 40.587449
    42.659 0.0762681 40.58796 40.591726
    43.331 0.0712631 40.592257 40.596001
    45.111 0.0754325 40.596552 40.600276
    44.705 0.070284 40.600847 40.604549
    42.323 0.06736 40.60514 40.608822
    45.644 0.0713011 40.609431 40.613093
    43.213 0.0642549 40.613722 40.617363
    42.343 0.0708464 40.618011 40.621632
    41.512 0.0767761 40.622299 40.6259
    48.872 0.0804332 40.626586 40.630167
    44.41 0.0682071 40.630871 40.634433
    43.791 0.0858978 40.635155 40.638697
    43.224 0.0724183 40.639438 40.642961
    39.881 0.0719529 40.643719 40.647223
    39.126 0.0755155 40.647999 40.651484
    39.98 0.0621887 40.652278 40.655744
    40.707 0.0636725 40.656556 40.660003
    48.803 0.0734823 40.660832 40.664261
    45.822 0.0650107 40.665107 40.668518
    44.484 0.081586 40.669381 40.672773
    48.734 0.0824788 40.673654 40.677028
    45.35 0.0791708 40.677925 40.681281
    38.769 0.06646 40.682195 40.685533
    35.822 0.0706958 40.686464 40.689784
    41.677 0.0777208 40.690731 40.694034
    44.086 0.0747739 40.694997 40.698283
    45.798 0.06646 40.699262 40.70253
    42.08 0.0652101 40.703526 40.706777
    42.497 0.07926 40.707788 40.711022
    44.211 0.0668731 40.712049 40.715266
    43.353 0.073602 40.716309 40.719509
    40.653 0.0709975 40.720567 40.723751
    42.11 0.0756401 40.724824 40.727992
    42.685 0.0642549 40.72908 40.732231
    37.496 0.0693981 40.733335 40.73647
    43.96 0.0667695 40.737588 40.740707
    49.271 0.0682784 40.74184 40.744943
    47.71 0.0705082 40.746091 40.749178
    45.688 0.0826211 40.750341 40.753412
    43.003 0.0839673 40.754589 40.757645
    39.745 0.0717603 40.758836 40.761876
    41.537 0.0647134 40.763082 40.766106
    40.862 0.0702096 40.767326 40.770336
    44.556 0.0719915 40.771569 40.774564
    44.25 0.0877915 40.775811 40.77879
    43.7 0.0775477 40.780052 40.783016
    41.184 0.0745291 40.784291 40.787241
    40.383 0.0758068 40.788529 40.791464
    39.952 0.0687807 40.792766 40.795686
    39.605 0.0776342 40.797001 40.799907
    43.855 0.0649444 40.801236 40.804127
    43.509 0.0771605 40.805469 40.808346
    42.562 0.067711 40.8097 40.812563
    43.173 0.0721075 40.813931 40.81678
    43.86 0.0734425 40.81816 40.820995
    47.683 0.0724183 40.822388 40.825209
    46.55 0.0757651 40.826614 40.829422
    44.776 0.0763524 40.83084 40.833634
    42.876 0.0651435 40.835064 40.837844
    40.515 0.0722239 40.839287 40.842054
    41.485 0.0657462 40.843508 40.846262
    46.269 0.0723794 40.847728 40.850469
    44.31 0.0729277 40.851947 40.854675
    47.101 0.0724573 40.856165 40.858879
    45.675 0.0741239 40.860382 40.863083
    42.496 0.073602 40.864597 40.867285
    43.006 0.0603686 40.868811 40.871486
    42.195 0.0618797 40.873023 40.875686
    44.357 0.0904517 40.877235 40.879885
    46.438 0.07926 40.881445 40.884083
    44.679 0.0645819 40.885654 40.888279
    37.701 0.0801148 40.889861 40.892474
    44.331 0.0678522 40.894068 40.896668
    44.354 0.0654773 40.898273 40.900861
    39.178 0.067325 40.902476 40.905053
    47.054 0.0637368 40.906679 40.912189
    51.237 0.0567704 40.91088 40.916388
    45.838 0.0690702 40.91508 40.920586
    44.714 0.0724573 40.919279 40.924782
    47.859 0.0770748 40.923476 40.928978
    43.82 0.0669077 40.927673 40.933172
    42.859 0.0708841 40.931867 40.937366
    45.431 0.0898562 40.936061 40.941558
    46.493 0.0824315 40.940254 40.945749
    40.278 0.0731251 40.944445 40.949939
    39.677 0.077851 40.948634 40.954128
    40.193 0.0729671 40.952823 40.958315
    39.458 0.0725354 40.95701 40.962502
    37.684 0.0766911 40.961197 40.966687
    41.088 0.0839186 40.965381 40.970872
    42.914 0.0767336 40.969565 40.975055
    41.618 0.0619721 40.973747 40.979237
    36.869 0.0615729 40.977928 40.983418
    41.179 0.0787714 40.982108 40.987597
    45.922 0.0656452 40.986286 40.991776
    46.426 0.0691429 40.990464 40.995953
    49.423 0.0796182 40.99464 41.000129
    46.997 0.0753497 40.998814 41.004305
    42.82 0.0735221 41.002988 41.008479
    41.725 0.086965 41.00716 41.012652
    42.376 0.0810758 41.011331 41.016823
    40.772 0.0799337 41.015501 41.020994
    39.753 0.0758904 41.019669 41.025163
    37.753 0.0766911 41.023836 41.029332
    40.428 0.0742047 41.028002 41.033499
    38.124 0.067711 41.032167 41.037665
    41.696 0.0829546 41.03633 41.04183
    48.449 0.0926679 41.040492 41.045994
    39.226 0.0923864 41.044653 41.050156
    38.401 0.0868113 41.048813 41.054318
    37.194 0.0853466 41.052971 41.058478
    37.472 0.076016 41.057128 41.062637
    37.469 0.0858475 41.061284 41.066795
    37.387 0.0625313 41.065439 41.070952
    40.227 0.0884191 41.069592 41.075108
    44.862 0.070284 41.073744 41.079263
    35.437 0.0829546 41.077895 41.083416
    40.16 0.0986402 41.082044 41.087569
    39.547 0.0797082 41.086193 41.09172
    36.797 0.0745291 41.09034 41.09587
    38.523 0.0665286 41.094485 41.100019
    36.862 0.0734027 41.09863 41.104167
    45.492 0.0764369 41.102773 41.108314
    41.337 0.0638012 41.106915 41.11246
    42.421 0.0819602 41.111056 41.116604
    48.195 0.0887884 41.115195 41.120747
    41.065 0.0725745 41.119334 41.12489
    39.851 0.0716451 41.123471 41.129031
    37.407 0.0652434 41.127607 41.133171
    37.062 0.0721463 41.131741 41.137309
    41.608 0.0884717 41.135874 41.141447
    44.356 0.0740835 41.140006 41.145584
    41.247 0.0708464 41.144137 41.149719
    43.116 0.0829069 41.148266 41.153853
    40.238 0.0810296 41.152395 41.157987
    38.967 0.0721463 41.156522 41.162119
    38.629 0.0664943 41.160647 41.16625
    40.792 0.0746922 41.164772 41.170379
    45.296 0.0851475 41.168895 41.174508
    45.313 0.0831941 41.173017 41.178635
    37.852 0.0680648 41.177138 41.182762
    37.217 0.0623129 41.181257 41.186887
    41.733 0.076226 41.185376 41.191011
    43.844 0.0621267 41.189493 41.195134
    42.757 0.0705831 41.193608 41.199256
    44.549 0.0923303 41.197723 41.203377
    48.731 0.0744885 41.201836 41.207497
    47.077 0.0748558 41.205948 41.211615
    40.063 0.1014886 41.210059 41.215732
    38.397 0.0868113 41.214168 41.219849
    38.015 0.0876875 41.218277 41.223964
    36.095 0.0826686 41.222384 41.228078
    35.419 0.0895874 41.226489 41.232191
    35.156 0.0764369 41.230594 41.236303
    34.826 0.086965 41.234697 41.240413
    41.524 0.0932916 41.238799 41.244523
    42.541 0.0834345 41.2429 41.248631
    33.04 0.0663232 41.247 41.252738
    36.398 0.0741239 41.251098 41.256845
    40.44 0.0783311 41.255195 41.26095
    43.023 0.0746106 41.259291 41.265054
    43.52 0.0712631 41.263385 41.269156
    39.441 0.0934057 41.267479 41.273258
    43.114 0.0732438 41.271571 41.277359
    40.3 0.0643527 41.275661 41.281458
    38.523 0.0801148 41.279751 41.285557
    42.836 0.0692156 41.283839 41.289654
    42.069 0.0764369 41.287926 41.29375
    45.817 0.0699868 41.292012 41.297845
    44.537 0.0608461 41.296097 41.301939
    43.124 0.0642874 41.30018 41.306032
    45.726 0.0676406 41.304262 41.310123
    43.49 0.0620957 41.308343 41.314214
    42.639 0.0690339 41.312423 41.318303
    48.332 0.0672901 41.316501 41.322392
    48.359 0.0916052 41.320579 41.326479
    50.614 0.0734027 41.324655 41.330565
    41.226 0.0646804 41.328729 41.33465
    39.631 0.0717987 41.332803 41.338734
    42.793 0.0811682 41.336875 41.342817
    42.373 0.0612988 41.340946 41.346899
    39.642 0.0663915 41.345016 41.350979
    43.367 0.0799789 41.349084 41.355059
    47.852 0.0682071 41.353151 41.359137
    44.918 0.0972911 41.357217 41.363215
    46.826 0.0741239 41.361282 41.367291
    41.471 0.0702096 41.365346 41.371366
    37.666 0.0805703 41.369408 41.37544
    41.53 0.0744072 41.373469 41.379513
    36.205 0.0722239 41.377529 41.383585
    38.288 0.0801148 41.381588 41.387656
    41.495 0.0858978 41.385645 41.391725
    40.794 0.0716834 41.389701 41.395794
    38.784 0.0702468 41.393756 41.399861
    43.47 0.0746514 41.39781 41.403928
    41.827 0.0811219 41.401862 41.407993
    41.281 0.0751433 41.405913 41.412057
    40.632 0.0725745 41.409963 41.41612
    39.173 0.0766911 41.414012 41.420182
    40.961 0.0803876 41.41806 41.424243
    44.363 0.0830982 41.422106 41.428303
    41.898 0.0810296 41.426151 41.432362
    39.628 0.0689976 41.430195 41.43642
    39.912 0.0690339 41.434237 41.440476
    39.724 0.0839186 41.438279 41.444532
    38.697 0.0793941 41.442319 41.448586
    40.986 0.0825737 41.446358 41.45264
    40.345 0.0729277 41.450395 41.456692
    39.492 0.0656452 41.454432 41.460743
    43.477 0.0772463 41.458467 41.464793
    46.976 0.0696548 41.462501 41.468842
    42.269 0.0689252 41.466534 41.472891
    41.895 0.0728883 41.470565 41.476937
    44.961 0.076016 41.474596 41.480983
    46.889 0.0729671 41.478625 41.485028
    43.667 0.0717987 41.482652 41.489072
    42.92 0.073802 41.486679 41.493115
    40.076 0.0737219 41.490704 41.497156
    39.775 0.0621887 41.494729 41.501197
    45.327 0.0694713 41.498751 41.505236
    49.757 0.0694347 41.502773 41.509275
    42.809 0.0636404 41.506794 41.513312
    43.41 0.0625313 41.510813 41.517348
    47.764 0.0675352 41.514831 41.521384
    46.874 0.0920504 41.518848 41.525418
    48.03 0.0684213 41.522863 41.529451
    42.337 0.0694713 41.526878 41.533483
    40.839 0.0644508 41.530891 41.537514
    40.498 0.0760999 41.534903 41.541544
    45.392 0.0659151 41.538913 41.545573
    42.96 0.0658137 41.542923 41.549601
    43.083 0.0714537 41.546931 41.581458
    44.593 0.0627193 41.550938 41.585567
    46.38 0.0723016 41.554944 41.589676
    47.834 0.0803876 41.558948 41.593784
    44.622 0.0849986 41.562952 41.597891
    43.089 0.0681003 41.566954 41.601998
    41.036 0.0629398 41.570955 41.606104
    43.089 0.0744478 41.574954 41.61021
    44.647 0.0752671 41.578953 41.614315
    45.064 0.0789042 41.58295 41.618419
    43.141 0.0679938 41.586946 41.622523
    42.906 0.0700239 41.590941 41.626626
    46.7 0.0752671 41.594935 41.630728
    44.72 0.0765638 41.598927 41.63483
    38.559 0.1012305 41.602918 41.638931
    40.841 0.0910532 41.606908 41.643031
    40.277 0.0724183 41.610897 41.647131
    35.401 0.0828591 41.614884 41.651231
    37.499 0.0741239 41.618871 41.655329
    37.289 0.0770321 41.622856 41.659427
    37.036 0.0783311 41.626839 41.663525
    39.934 0.08426 41.630822 41.667622
    44.441 0.0840647 41.634804 41.671718
    39.718 0.0771176 41.638784 41.675814
    37.267 0.06736 41.642763 41.679909
    37.901 0.0854964 41.646741 41.684004
    43.11 0.0790373 41.650717 41.688098
    44.683 0.0814929 41.654692 41.692192
    40.551 0.0888413 41.658667 41.696285
    38.951 0.0867091 41.66264 41.700377
    39.06 0.0668386 41.666611 41.704469
    35.014 0.0713773 41.670582 41.70856
    40.254 0.0703213 41.674551 41.712651
    40.567 0.0665629 41.678519 41.716741
    43.373 0.0894268 41.682486 41.720831
    47.616 0.0724573 41.686452 41.72492
    45.166 0.0636083 41.690416 41.729009
    43.13 0.0685647 41.694379 41.733097
    42.69 0.078025 41.698342 41.737185
    43.557 0.0780686 41.702302 41.741272
    41.391 0.0607561 41.706262 41.745359
    39.273 0.0604874 41.71022 41.749445
    43.514 0.0852469 41.714178 41.753531
    46.459 0.0841135 41.718134 41.757617
    46.913 0.0706206 41.722088 41.761701
    43.919 0.0726528 41.726042 41.765786
    42.259 0.080616 41.729994 41.76987
    42.597 0.0816793 41.733946 41.773953
    38.182 0.0777208 41.737896 41.778036
    35.134 0.0614204 41.741844 41.782119
    35.553 0.071187 41.745792 41.786201
    43.94 0.0675001 41.749738 41.790283
    44.333 0.0652434 41.753683 41.794364
    45.414 0.0715684 41.757627 41.798445
    49.107 0.0675703 41.76157 41.802525
    47.113 0.0765215 41.765512 41.806605
    46.103 0.0764792 41.769452 41.810685
    42.383 0.0702096 41.773391 41.814764
    39.357 0.0753084 41.777329 41.818843
    39.146 0.078683 41.781266 41.822922
    42.462 0.0793941 41.785201 41.827
    45.012 0.0609061 41.789136 41.831078
    41.574 0.0666661 41.793069 41.835155
    44.918 0.0662549 41.797001 41.839232
    47.796 0.0804332 41.800932 41.843309
    48.268 0.0894268 41.804861 41.847386
    41.725 0.0878435 41.808789 41.851462
    40.713 0.0784628 41.812717 41.855538
    37.925 0.0762681 41.816643 41.859613
    36.353 0.0744478 41.820567 41.863688
    38.217 0.0810758 41.824491 41.867763
    39.101 0.0838215 41.828413 41.871838
    40.822 0.0690702 41.832334 41.875912
    40.563 0.0705456 41.836254 41.879986
    42.069 0.0797532 41.840173 41.88406
    43.251 0.0825262 41.844091 41.888133
    40.198 0.0881045 41.848007 41.892206
    37.368 0.0914944 41.851922 41.896279
    39.976 0.0789485 41.855836 41.900352
    37.48 0.0773753 41.859749 41.904424
    38.424 0.0798434 41.863661 41.908497
    38.657 0.0783749 41.867571 41.912569
    40.509 0.0883141 41.87148 41.91664
    42.401 0.089964 41.875388 41.920712
    42.181 0.0705831 41.879295 41.924784
    33.155 0.0785067 41.883201 41.928855
    34.797 0.0787272 41.887105 41.932926
    38.064 0.0766062 41.891009 41.936997
    39.224 0.064549 41.894911 41.941068
    44.518 0.0679583 41.898812 41.945138
    46.073 0.0789042 41.902711 41.949209
    42.157 0.0714537 41.90661 41.953279
    41.524 0.0717218 41.910507 41.957349
    39.429 0.0793941 41.914403 41.961419
    39.245 0.0736819 41.918298 41.965489
    42.41 0.0694347 41.922192 41.969559
    43.286 0.0724964 41.926085 41.973629
    42.4 0.0684571 41.929976 41.977699
    44.564 0.0751433 41.933866 41.981769
    45.615 0.0757234 41.937756 41.985838
    42.581 0.0850978 41.941643 41.989908
    42.238 0.0834345 41.94553 41.993978
    38.266 0.0798885 41.949416 41.998047
    36.58 0.0803876 41.9533 42.002117
    37.584 0.0732835 41.957183 42.006186
    39.744 0.0810296 41.961065 42.010256
    39.605 0.0800695 41.964946 42.014325
    37.7 0.0759741 41.968825 42.018395
    40.047 0.0764792 41.972704 42.022465
    41.295 0.0669077 41.976581 42.026534
    42.783 0.0727312 41.980457 42.030604
    47.206 0.0794836 41.984332 42.034674
    43.45 0.0742047 41.988206 42.038744
    40.066 0.0878435 41.992078 42.042814
    43.232 0.0824788 41.995949 42.046884
    37.347 0.0809374 41.99982 42.050954
    34.614 0.0802965 42.003689 42.055025
    39.199 0.0787272 42.007556 42.059095
    37.95 0.0759322 42.011423 42.063166
    39.543 0.0841135 42.015289 42.067237
    43.087 0.0738422 42.019153 42.071308
    41.561 0.0742047 42.023016 42.075379
    38.82 0.0766911 42.026878 42.079451
    39.863 0.0919388 42.030739 42.083522
    43.275 0.0828591 42.034598 42.087594
    39.337 0.0830503 42.038457 42.091666
    37.881 0.073762 42.042314 42.095739
    36.312 0.0820071 42.04617 42.099811
    35.538 0.0808914 42.050025 42.103885
    39.081 0.084456 42.053879 42.107958
    43.869 0.0799337 42.057731 42.112031
    39.025 0.0956137 42.061583 42.116105
    39.506 0.0834828 42.065433 42.12018
    36.306 0.0811219 42.069282 42.124254
    36.35 0.0797983 42.07313 42.128329
    36.644 0.0682071 42.076977 42.132405
    35.315 0.0660847 42.080822 42.136481
    41.574 0.0783749 42.084666 42.140557
    48.026 0.0807994 42.08851 42.144634
    40.453 0.0821953 42.092352 42.148711
    37.468 0.080251 42.096193 42.152788
    40.341 0.0913838 42.100032 42.156866
    40.997 0.0743666 42.103871 42.160945
    37.941 0.0799789 42.107708 42.165024
    38.693 0.0840647 42.111545 42.169104
    34.375 0.1012949 42.11538 42.173184
    35.292 0.0894803 42.119214 42.177265
    36.633 0.0821482 42.123046 42.181346
    34.102 0.0752671 42.126878 42.185428
    37.268 0.0761419 42.130709 42.189511
    39.133 0.069839 42.134538 42.193594
    39.381 0.0660168 42.138366 42.197678
    37.409 0.0757651 42.142193 42.201762
    44.699 0.0676054 42.146019 42.205848
    42.132 0.0689614 42.149843 42.209934
    44.626 0.0753911 42.153667 42.21402
    48.256 0.084309 42.157489 42.218108
    46.986 0.0813071 42.16131 42.222196
    40.929 0.073802 42.16513 42.226285
    39.828 0.075557 42.168949 42.230375
    40.211 0.0802056 42.172767 42.234466
    37.7 0.0783311 42.176584 42.238557
    39.318 0.0796182 42.180399 42.24265
    41.535 0.0789929 42.184213 42.246743
    39.67 0.0795733 42.188026 42.250838
    39.582 0.0775477 42.191838 42.254933
    40.542 0.0657125 42.195649 42.259029
    38.648 0.074733 42.199459 42.263126
    40.159 0.0748558 42.203267 42.267225
    42.514 0.0715301 42.207075 42.271324
    45.017 0.0716834 42.210881 42.275424
    43.618 0.0833864 42.214686 42.279526
    44.077 0.0886298 42.21849 42.283628
    41.878 0.0884717 42.222293 42.28691
    42.28 0.0884191 42.226094 42.291017
    39.471 0.0886826 42.229895 42.295125
    33.476 0.0884191 42.233694 42.299235
    33.853 0.09352 42.237492 42.303346
    38.555 0.086658 42.24129 42.307457
    33.884 0.0878435 42.245085 42.311571
    33.263 0.0955546 42.24888 42.315685
    33.369 0.0902887 42.252674 42.319801
    33.48 0.0824315 42.256466 42.323918
    35.005 0.0852968 42.260258 42.328037
    37.492 0.0820071 42.264048 42.332157
    39.317 0.0723405 42.267837 42.336278
    37.28 0.0698021 42.271625 42.340401
    40.763 0.0775477 42.275412 42.344526
    44.301 0.0671507 42.279197 42.348652
    42.764 0.0766062 42.282982 42.35278
    43.545 0.0690339 42.286765 42.356909
    42.545 0.0721851 42.290547 42.36104
    41.978 0.0687446 42.294329 42.365173
    41.452 0.0758486 42.298109 42.46559
    39.753 0.0812144 42.301887 42.469996
    42.234 0.0716451 42.305665 42.474405
    42.062 0.0748967 42.309442 42.478817
    44.489 0.0875838 42.313217 42.483232
    41.233 0.0834345 42.316991 42.48765
    37.051 0.0706206 42.320765 42.492071
    33.088 0.0705831 42.324537 42.496495
    37.373 0.0792154 42.328308 42.500923
    39.981 0.0859482 42.332077 42.505353
    42.126 0.0701352 42.335846 42.509787
    44.225 0.0671507 42.339614 42.514224
    42.635 0.0686366 42.34338 42.518665
    43.978 0.0720688 42.347145 42.523109
    42.952 0.0763946 42.350909 42.527557
    42.591 0.0751021 42.354672 42.532008
    43.613 0.0634482 42.358434 42.536463
    43.157 0.0787714 42.362195 42.540921
    42.624 0.0781123 42.365955 42.545383
    43.78 0.0726136 42.369713 42.549849
    41.401 0.0800695 42.373471 42.554318
    41.061 0.0897485 42.377227 42.558792
    42.169 0.0929506 42.380982 42.563269
    39.512 0.0870677 42.384736 42.56775
    35.135 0.0805703 42.388489 42.572235
    38.647 0.0797532 42.392241 42.576725
    37.367 0.0879478 42.395992 42.581218
    37.424 0.0728097 42.399741 42.585716
    39.181 0.0797983 42.40349 42.590218
    39.414 0.0901261 42.407237 42.594724
    37.368 0.0801148 42.410983 42.599234
    38.649 0.0921622 42.414729 42.603749
    40.355 0.088 42.418473 42.608269
    36.677 0.0793493 42.422216 42.612793
    35.166 0.0846035 42.425957 42.617322
    36.952 0.0760579 42.429698 42.621855
    37.421 0.0937492 42.433438 42.626394
    37.555 0.0775046 42.437176 42.630937
    37.916 0.0705456 42.440913 42.635485
    39.303 0.0773753 42.44465 42.640038
    43.329 0.081586 42.448385 42.644596
    42.331 0.0876356 42.452119 42.64916
    43.119 0.0884191 42.455852 42.653728
    36.943 0.0791708 42.459583 42.658302
    36.531 0.068889 42.463314 42.662882
    36.171 0.0766487 42.467044 42.667467
    36.659 0.0681714 42.470772 42.672057
    39.577 0.0612079 42.4745 42.676653
    45.901 0.0736419 42.478226 42.681255
    45.665 0.0821482 42.481951 42.685863
    42.945 0.0726136 42.485675 42.690476
    38.852 0.0656452 42.489398 42.695096
    42.31 0.07926 42.49312 42.699722
    46.164 0.0778944 42.496841 42.704354
    44.352 0.0730066 42.500561 42.708992
    39.503 0.0726528 42.504279 42.713637
    41.845 0.0826686 42.507997 42.718288
    40.836 0.0825737 42.511713 42.722946
    37.845 0.0750199 42.515429 42.727611
    38.744 0.0713392 42.519143 42.732282
    39.141 0.0679229 42.522856 42.736961
    40.32 0.0666317 42.526568 42.741646
    44.837 0.0834828 42.530279 42.746339
    46.42 0.0745699 42.533989 42.751039
    39.592 0.0689614 42.537698 42.755747
    39.183 0.0825737 42.541405 42.760462
    45.959 0.0714919 42.545112 42.765184
    44.81 0.070284 42.548817 42.769915
    40.441 0.084456 42.552522 42.774653
    44.025 0.08426 42.556225 42.7794
    40.807 0.0816327 42.559927 42.784154
    36.071 0.0891067 42.563629 42.788918
    39.397 0.0792154 42.567329 42.793689
    37.599 0.0829546 42.571028 42.798469
    37.935 0.0937492 42.574726 42.803258
    38.598 0.0963272 42.578422 42.808056
    36.863 0.0734425 42.582118 42.812863
    38.627 0.075474 42.585813 42.81768
    36.674 0.0787272 42.589506 42.822505
    36.48 0.0749378 42.593199 42.827341
    38.872 0.0728097 42.59689 42.832186
    42.989 0.066977 42.600581 42.837041
    43.644 0.07926 42.60427 42.841906
    41.7 0.0952599 42.607958 42.846782
    43.992 0.086302 42.611646 42.851668
    41.217 0.0808454 42.615332 42.856565
    37.685 0.0818664 42.619017 42.861473
    35.305 0.0661527 42.622701 42.866391
    37.13 0.0843579 42.626383 42.871321
    45.514 0.0961481 42.630065 42.876263
    41.704 0.0752671 42.633746 42.881216
    34.533 0.0771176 42.637426 42.886182
    35.848 0.0657799 42.641104 42.891159
    40.794 0.0836277 42.644782 42.896149
    43.577 0.0825262 42.648458 42.901152
    41.479 0.0719529 42.652134 42.906168
    38.671 0.0748967 42.655808 42.911197
    39.605 0.0655108 42.659481 42.916239
    42.673 0.070396 42.663154 42.921295
    43.109 0.0711491 42.666825 42.926365
    41.974 0.0637046 42.670495 42.931449
    41.713 0.0710353 42.674164 42.936548
    48.533 0.0789042 42.677832 42.941662
    41.779 0.07926 42.681499 42.946791
    42.377 0.0682427 42.685165 42.951936
    46.354 0.0797983 42.688829 42.957096
    39.881 0.0868113 42.692493 42.962273
    39.732 0.0679583 42.696156 42.967466
    39.839 0.073762 42.699818 42.972676
    39.645 0.0736419 42.703478 42.977903
    45.652 0.0676758 42.707138 42.983148
    41.392 0.0742856 42.710796 42.988411
    40.145 0.0649444 42.714454 42.993693
    41.98 0.0730855 42.71811 42.998993
    46.72 0.0753084 42.721766 43.004313
    45.787 0.0764792 42.72542 43.009652
    41.67 0.0798434 42.729073 43.015012
    42.44 0.0916606 42.732725 43.020392
    38.342 0.0864035 42.736377 43.025793
    38.614 0.0886826 42.740027 43.031216
    32.688 0.0826686 42.743676 43.036661
    36.911 0.0721851 42.747324 43.042129
    39.326 0.0802056 42.750971 43.04762
    38.562 0.0729277 42.754617 43.053134
    40.693 0.0726136 42.758262 43.058674
    44.932 0.0779815 42.761906 43.064238
    42.118 0.0696915 42.765549 43.069828
    37.21 0.0749788 42.769191 43.075443
    42.39 0.0843579 42.772832 43.081087
    47.634 0.0715301 42.776471 43.086757
    41.58 0.0893199 42.78011 43.092456
    37.427 0.0756401 42.783748 43.098185
    38.77 0.0754325 42.787385 43.103942
    37.745 0.0736819 42.79102 43.109731
    43.627 0.0816327 42.794655 43.115552
    43.017 0.0751845 42.798289 43.121404
    40.727 0.0816793 42.801921 43.12729
    40.731 0.0724964 42.805553 43.13321
    40.912 0.077851 42.809184 43.139166
    42.966 0.0888413 42.812813 43.145158
    42.388 0.0771176 42.816442 43.151186
    34.569 0.0796182 42.820069 43.157253
    34.563 0.0741643 42.823696 43.16336
    40.297 0.0763102 42.827321 43.169507
    44.546 0.0765638 42.830946 43.175696
    40.503 0.0923303 42.834569 43.181928
    38.687 0.0811682 42.838192 43.188205
    37.57 0.0629398 42.841813 43.194526
    39.879 0.0727704 42.845433 43.200896
    41.236 0.0616954 42.849053 43.207314
    43.596 0.0703586 42.852671 43.213783
    42.475 0.0821482 42.856289 43.220304
    45.172 0.0852968 42.859905 43.226877
    42.051 0.0927243 42.863521 43.233506
    36.492 0.0916052 42.867135 43.240193
    35.975 0.0749378 42.870748 43.246939
    36.464 0.0859482 42.874361 43.253746
    40.048 0.0871191 42.877972 43.260616
    38.727 0.0699498 42.881582 43.267552
    34.631 0.0753084 42.885192 43.274556
    35.24 0.0722239 42.8888 43.28163
    41 0.0818664 42.892408 43.288776
    43.012 0.0749788 42.896014 43.295998
    41.019 0.0756401 42.899619 43.303299
    38.277 0.0758486 42.903224 43.310681
    35.553 0.0808454 42.906827 43.318147
    40.573 0.0796632 42.91043 43.325701
    47.121 0.0813071 42.914031 43.333346
    39.144 0.0849986 42.917632 43.341086
    41.172 0.0694713 42.921231 43.348924
    37.921 0.0841623 42.92483 43.356865
    38.267 0.0878956 42.928427 43.364913
    42.575 0.0829546 42.932024 43.373247
    37.083 0.0839673 42.935619 43.381522
    36.03 0.076226 42.939214 43.389918
    39.456 0.078025 42.942807 43.39844
    34.95 0.0776342 42.9464 43.407094
    39.189 0.0748967 42.949992 43.415884
    40.802 0.073602 42.953582 43.424819
    46.904 0.0845543 42.957172 43.433905
    43.998 0.0724964 42.960761 43.443147
    38.499 0.0728883 42.964348 43.452555
    39.649 0.0766487 42.967935 43.462134
    41.839 0.0832901 42.971521 43.471895
    41.075 0.0807076 42.975106 43.481846
    41.986 0.0792154 42.97869 43.491997
    40.232 0.0863527 42.982272 43.502357
    40.709 0.0701352 42.985854 43.512936
    37.028 0.0677463 42.989435 43.523749
    40.485 0.070396 42.993015 43.534807
    45.151 0.0763946 42.996594 43.546121
    42.098 0.0780686 43.000173 43.557708
    42.256 0.0657125 43.00375 43.569579
    40.309 0.0794388 43.007326 43.581755
    41.192 0.074733 43.010901 43.594252
    41.511 0.0906697 43.014475 43.607089
    42.099 0.0727312 43.018049 43.620284
    44.759 0.0717218 43.021621 43.633859
    39.656 0.0790818 43.025192 43.716625
    33.333 0.0652434 43.028763 43.731271
    35.756 0.0680293 43.032332 43.746375
    41.354 0.0771605 43.035901 43.761967
    46.839 0.0775046 43.039469 43.778078
    46.006 0.0784628 43.043035 43.794747
    41.789 0.084702 43.046601 43.81201
    43.621 0.0864543 43.050166 43.829907
    40.313 0.0972911 43.05373 43.848485
    37.532 0.0749788 43.057293 43.867789
    36.826 0.0771605 43.060855 43.88788
    33.453 0.0869137 43.064416 43.908814
    36.582 0.0822425 43.067976 43.930655
    36.005 0.0675352 43.071535 43.953474
    36.666 0.0789929 43.075093 43.977346
    43.382 0.0650771 43.078651 44.002367
    45.558 0.0772463 43.082207 44.028627
    42.28 0.0686726 43.085763 44.056234
    47.468 0.0784188 43.089317 44.085304
    39.225 0.0795285 43.092871 44.115962
    39.636 0.0830503 43.096424 44.148369
    44.156 0.0595756 43.099976 44.182681
    39.353 0.0681003 43.103526 44.219081
    40.149 0.0691429 43.107076 44.257777
    43.99 0.087222 43.110625 44.298989
    45.368 0.0807994 43.114174 44.343002
    43.905 0.086302 43.117721 44.390102
    39.832 0.0772034 43.121267 44.440629
    38.784 0.0793941 43.124813 44.49497
    38.579 0.0598674 43.128357 44.55355
    42.058 0.0813535 43.131901 44.616911
    43.905 0.0726136 43.135443 44.685624
    44.545 0.0833382 43.138985 44.760368
    45.718 0.0774183 43.142526 44.841936
    42.655 0.0700981 43.146066 44.931226
    40.735 0.0705831 43.149605 45.029374
    38.803 0.0646147 43.153143 45.137639
    40.4 0.0764792 43.156681 45.257542
    44.613 0.0947328 43.160217 45.390901
    44.78 0.0782434 43.163753 45.539852
    42.638 0.0843579 43.167287 45.707119
    40.085 0.068889 43.170821 45.895874
    39.247 0.0758904 43.174354 46.110056
    39.792 0.0653101 43.177886 46.354544
    44.316 0.0685647 43.181417 46.635351
    44.63 0.05826 43.184947 46.960398
    46.625 0.0594594 43.188477 47.339719
    45.299 0.0613292 43.192005 47.787078
    45.054 0.0583162 43.195533 48.322472
    53.999 0.054641 43.199059 48.977165
    52.588 0.0616035 43.202585 49.804753
    47.108 0.0518412 43.20611 50.898275
    47.718 0.0506123 43.209634 52.419555
    54.095 0.0394772 43.213157 54.635958
    54.88 0.0307895 43.21668 57.953248
    65.973 0.0289823 43.220201 62.927465
    74.203 0.0270072 43.223722 70.207822
    85.807 0.0198765 43.227242 80.403879
    98.262 0.019815 43.230761 93.861377
    122.314 0.0166193 43.234279 110.367973
    144.104 0.0182912 43.237796 128.82213
    154.139 0.0169189 43.241312 146.757907
    171.931 0.0182221 43.244828 160.10785
    186.596 0.0225518 43.248342 164.360772
    181.959 0.0298602 43.251856 157.757686
    173.473 0.0353593 43.255369 142.966465
    144.519 0.0423551 43.258881 124.627368
    118.721 0.0553894 43.262392 106.468029
    88.504 0.0535837 43.265903 90.603935
    70.937 0.0579797 43.269412 77.90993
    63.875 0.0637046 43.272921 68.431997
    59.749 0.063898 43.276429 61.745811
    50.974 0.0740432 43.279936 57.215986
    50.333 0.0699868 43.283442 54.205538
    47.765 0.0630347 43.286947 52.19226
    45.692 0.0704707 43.290452 50.80171
    46.622 0.0793941 43.293956 49.794503
    48.549 0.0711491 43.297459 49.02736
    43.195 0.0910532 43.300961 48.41823
    42.167 0.0720688 43.304462 47.920225
    41.869 0.084309 43.307962 47.504832
    42 0.0882616 43.311462 47.153967
    38.699 0.0789042 43.314961 46.854858
    36.826 0.0697652 43.318459 46.598013
    34.52 0.0789042 43.321956 46.376165
    40.85 0.0702096 43.325452 46.183383
    44.405 0.0753084 43.328948 46.015099
    40.284 0.0834345 43.332443 45.867556
    42.926 0.0734425 43.335936 45.737683
    42.534 0.0807535 43.33943 45.622994
    40.351 0.0801148 43.342922 45.521324
    41.081 0.0706206 43.346413 45.430968
    40.335 0.0866071 43.349904 45.350465
    38.865 0.0702468 43.353394 45.278583
    41.441 0.0814929 43.356883 45.214298
    41.566 0.0785948 43.360372 45.156675
    40.186 0.0615729 43.363859 45.104975
    39.138 0.0626252 43.367346 45.058542
    41.412 0.0740029 43.370832 45.016811
    45.734 0.0795733 43.374317 44.979302
    48.048 0.0741239 43.377802 44.945563
    42.172 0.0745699 43.381285 44.938756
    39.521 0.0685288 43.384768 44.911579
    41.404 0.0725354 43.38825 44.887199
    45.278 0.0709596 43.391732 44.865373
    43.856 0.0715301 43.395212 44.845857
    46.161 0.0839186 43.398692 44.828463
    41.282 0.0814464 43.402171 44.813014
    38.149 0.0795733 43.405649 44.799352
    41.282 0.0910532 43.409127 44.787347
    37.2 0.0807535 43.412603 44.776857
    35.01 0.0703586 43.416079 44.767778
    37.346 0.0795733 43.419555 44.760007
    35.808 0.0689614 43.423029 44.753456
    43.099 0.0601025 43.426503 44.748046
    41.785 0.0757234 43.429976 44.743694
    44.619 0.0822897 43.433448 44.74034
    44.703 0.0717987 43.436919 44.737921
    42.206 0.0800242 43.44039 44.736382
    44.559 0.0675352 43.44386 44.735681
    44.167 0.0555461 43.447329 44.735763
    40.974 0.0834828 43.450798 44.736592
    44.769 0.0691792 43.454266 44.73813
    46.727 0.0731646 43.457733 44.740342
    43.781 0.0917717 43.461199 44.743205
    44.123 0.0809374 43.464665 44.746683
    42.349 0.0647463 43.468129 44.750754
    36.806 0.0811219 43.471594 44.755394
    42.32 0.0883141 43.475057 44.760582
    40.495 0.0773753 43.47852 44.766306
    38.395 0.0807076 43.481982 44.772541
    40.356 0.0651768 43.485443 44.779275
    40.904 0.0749788 43.488904 44.786495
    42.572 0.0745699 43.492363 44.794186
    42.662 0.0787272 43.495823 44.802343
    41.845 0.070396 43.499281 44.810952
    38.724 0.0718372 43.502739 44.820006
    40.85 0.0893733 43.506196 44.829497
    46.384 0.0742451 43.509652 44.839417
    41.115 0.0692885 43.513108 44.849767
    38.444 0.0821011 43.516563 44.860537
    47.335 0.0781997 43.520017 44.871727
    45.045 0.0625625 43.523471 44.883331
    37.839 0.0759322 43.526923 44.895348
    45.325 0.0763524 43.530376 44.907782
    45.365 0.0712631 43.533827 44.920627
    42.899 0.0709219 43.537278 44.933887
    36.807 0.0736819 43.540728 44.947561
    40.452 0.0686366 43.544178 44.961649
    42.423 0.0821953 43.547626 44.976161
    46.95 0.0716834 43.551075 44.991095
    44.504 0.0695813 43.554522 45.006456
    41.11 0.0763102 43.557969 45.022248
    40.222 0.0693981 43.561415 45.038474
    43.906 0.084456 43.564861 45.055148
    42.915 0.0824788 43.568306 45.07227
    40.456 0.0820541 43.57175 45.08985
    39.064 0.08387 43.575193 45.107894
    37.315 0.0795285 43.578636 45.126408
    37.11 0.0786389 43.582079 45.14541
    39.371 0.0740835 43.58552 45.164906
    39.933 0.0675703 43.588961 45.184905
    40.13 0.0692521 43.592402 45.20542
    44.527 0.0853965 43.595841 45.226459
    41.572 0.0836761 43.59928 45.248046
    37.214 0.0861501 43.602719 45.270188
    40.515 0.0738823 43.606157 45.292901
    38.195 0.0865561 43.609594 45.3162
    36.247 0.0766911 43.61303 45.340097
    35.227 0.0746922 43.616466 45.364623
    38.312 0.0822897 43.619902 45.389788
    41.323 0.0871705 43.623336 45.415614
    40.663 0.086302 43.626771 45.44212
    38.183 0.0865561 43.630204 45.469323
    38.423 0.0876875 43.633637 45.497261
    34.17 0.0833864 43.637069 45.525951
    35.381 0.0629082 43.640501 45.555417
    41.063 0.0802965 43.643932 45.58569
    45.278 0.0700981 43.647363 45.616789
    40.921 0.0815394 43.650793 45.648762
    43.237 0.0824315 43.654222 45.681654
    36.335 0.0763102 43.657651 45.715457
    36.403 0.0936345 43.661079 45.750228
    39.108 0.0985164 43.664506 45.785998
    38.743 0.0843579 43.667934 45.822824
    36.275 0.08426 43.67136 45.86074
    35.881 0.0909982 43.674786 45.899791
    36.934 0.071225 43.678211 45.940025
    36.037 0.0810296 43.681636 45.981482
    39.295 0.0711491 43.68506 46.024238
    39.902 0.0800242 43.688484 46.068338
    45.056 0.0887355 43.691907 46.113842
    43.189 0.0820071 43.695329 46.160814
    36.453 0.0707334 43.698751 46.20931
    35.167 0.0792154 43.702173 46.259428
    40.494 0.0683855 43.705593 46.31123
    39.914 0.0590555 43.709014 46.364798
    39.219 0.0641248 43.712434 46.420218
    46.097 0.0656788 43.715853 46.477567
    49.554 0.0721851 43.719272 46.536975
    51.674 0.0826211 43.72269 46.59853
    45.147 0.0749788 43.726107 46.662345
    40.224 0.0645819 43.729525 46.728536
    40.255 0.0664258 43.732941 46.797216
    39.36 0.0672552 43.736357 46.868555
    43.173 0.0714155 43.739773 46.942683
    46.63 0.0819602 43.743188 47.019754
    43.489 0.0776775 43.746603 47.099937
    38.62 0.0796632 43.750017 47.183389
    41.324 0.0868625 43.75343 47.270349
    45.893 0.0768187 43.756843 47.361002
    38.196 0.0804332 43.760256 47.455572
    35.748 0.0676758 43.763668 47.554301
    38.007 0.0756401 43.767079 47.65742
    41.35 0.0822425 43.770491 47.765269
    41.168 0.0797532 43.773901 47.878124
    42.107 0.0731251 43.777311 47.996314
    41.156 0.0796632 43.780721 48.120198
    43.262 0.0653769 43.78413 48.250128
    38.474 0.086302 43.787539 48.386598
    42.434 0.0748558 43.790947 48.530034
    41.496 0.0777642 43.794355 48.680937
    41.527 0.0721463 43.797762 48.839855
    42.754 0.0766911 43.801169 49.007338
    41.418 0.0788156 43.804576 49.184142
    39.999 0.06646 43.807982 49.370937
    42.455 0.0820541 43.811387 49.568517
    45.37 0.0694713 43.814792 49.777754
    39.559 0.0626252 43.818197 49.999547
    39.632 0.0736819 43.821601 50.235089
    48.087 0.0820071 43.825005 50.485496
    44.851 0.0755985 43.828408 50.752079
    38.111 0.067711 43.831811 51.036291
    37.973 0.0754325 43.835214 51.339668
    45.288 0.0785507 43.838616 51.664203
    46.277 0.0736419 43.842017 52.011843
    42.895 0.0691065 43.845419 52.384874
    41.769 0.0617874 43.84882 52.78587
    44.877 0.0690339 43.85222 53.217607
    49.975 0.0769039 43.85562 53.683634
    47.38 0.0664943 43.85902 54.187573
    41.904 0.0633843 43.862419 54.733693
    42.088 0.067395 43.865818 55.326876
    44.25 0.0606963 43.869216 55.97253
    48.783 0.0592858 43.872614 56.677502
    50.974 0.0640274 43.876012 57.449086
    49.686 0.0666317 43.87941 58.295972
    49.915 0.0621267 43.882807 59.2283
    52.645 0.054033 43.886203 60.257637
    47.875 0.0485806 43.889599 61.398618
    48.675 0.0488602 43.892995 62.667544
    54.769 0.0466284 43.896391 64.084189
    59.305 0.0583162 43.899786 65.672251
    65.158 0.0466485 43.903181 67.459733
    58.323 0.0466083 43.906575 69.482419
    57.966 0.0437301 43.909969 71.782317
    62.448 0.0398405 43.913363 74.412078
    69.883 0.0429186 43.916757 77.437956
    71.134 0.0386283 43.92015 80.944297
    69.512 0.03156 43.923543 85.047766
    75.88 0.0252594 43.926935 89.909156
    84.142 0.0247299 43.930327 95.770927
    98.046 0.0231388 43.933719 103.015224
    105.329 0.0185158 43.937111 112.257375
    112.094 0.0154776 43.940502 124.498491
    126.905 0.0117968 43.943893 141.284133
    150.404 0.0092473 43.947283 164.879987
    189.855 0.0072345 43.950674 198.338176
    228.771 0.0056228 43.954064 245.332333
    297.106 0.0044161 43.957453 309.741709
    394.124 0.0037257 43.960843 394.70957
    521.062 0.0032762 43.964232 501.473846
    663.505 0.0029959 43.967621 627.733735
    816.769 0.0028441 43.97101 765.293963
    958.599 0.0030005 43.974398 897.095234
    1047.302 0.0034071 43.977786 995.491514
    1081.915 0.0040554 43.981174 1030.334859
    1080.708 0.0052147 43.984561 988.610693
    978.467 0.0073051 43.987949 885.797317
    823.338 0.009699 43.991336 752.461138
    638.346 0.0131422 43.994723 615.378501
    461.518 0.01608 43.998109 490.729395
    332.834 0.0182961 44.001496 385.995678
    256.87 0.0220588 44.004882 303.085934
    213.183 0.0267516 44.008268 240.471954
    179.788 0.0316387 44.011653 194.916127
    146.025 0.0377185 44.015039 162.551534
    125.12 0.0365033 44.018424 139.73289
    104.154 0.0369538 44.021809 123.483704
    93.509 0.0401766 44.025194 111.601033
    86.259 0.0505214 44.028579 102.60174
    78.393 0.0534351 44.031963 95.532306
    73.884 0.0510709 44.035347 89.80159
    65.927 0.0525809 44.038731 85.045231
    62.974 0.0541085 44.042115 81.02747
    64.197 0.0530421 44.045499 77.593609
    59.73 0.0516294 44.048883 74.632403
    57.967 0.0589981 44.052266 72.060497
    56.247 0.0635121 44.055649 69.813745
    53.265 0.0525086 44.059032 67.839188
    54.264 0.0452116 44.062415 66.09588
    57.117 0.0532135 44.065798 64.549735
    58.383 0.0608461 44.06918 63.172688
    60.81 0.0589981 44.072563 61.941812
    58.175 0.0636083 44.075945 60.836905
    57.22 0.0562866 44.079327 59.842032
    50.925 0.0604577 44.082709 58.943399
    52.669 0.0622507 44.086091 58.129295
    50.02 0.0621887 44.089473 57.389952
    44.79 0.0534599 44.092855 56.716347
    46.991 0.0678875 44.096236 56.101352
    57.899 0.0622507 44.099618 55.538586
    51.495 0.0679583 44.102999 55.022521
    47.695 0.0605768 44.10638 54.548488
    46.227 0.0604874 44.109761 54.111972
    49.501 0.0687086 44.113142 53.709436
    55.337 0.0654104 44.116523 53.337627
    47.309 0.0739225 44.119904 52.993671
    45.432 0.0676406 44.123285 52.675134
    48.623 0.0604577 44.126666 52.379551
    47.246 0.0593147 44.130047 52.10502
    46.377 0.0746922 44.133427 51.849751
    48.712 0.0796632 44.136808 51.612135
    46.487 0.0733629 44.140188 51.390817
    45.781 0.0871191 44.143569 51.184351
    48.035 0.0724183 44.146949 50.991653
    39.507 0.0678168 44.15033 50.81167
    36.243 0.0712631 44.15371 50.643453
    40.021 0.0662208 44.157091 50.486201
    47.508 0.0760999 44.160471 50.339024
    49.193 0.0818196 44.163851 50.201267
    42.21 0.0769466 44.167232 50.072284
    36.706 0.0703586 44.170612 49.951483
    40.554 0.0793493 44.173992 49.838377
    46.876 0.0721075 44.177372 49.732387
    42.361 0.0748148 44.180753 49.633105
    41.103 0.08387 44.184133 49.540116
    43.895 0.0769466 44.187514 49.45304
    41.715 0.0758068 44.190894 49.371568
    42.223 0.0740029 44.194274 49.295312
    41.212 0.0775477 44.197655 49.224007
    39.214 0.0788156 44.201035 49.157382
    40.281 0.0892665 44.204416 49.095182
    43.005 0.0827638 44.207797 49.037209
    37.463 0.0779379 44.211177 48.983193
    38.947 0.0706206 44.214558 48.932962
    39.161 0.0754325 44.217939 48.88633
    42.353 0.064549 44.22132 48.843123
    40.423 0.065578 44.224701 48.803216
    42.975 0.0641898 44.228082 48.766414
    45.552 0.071225 44.231463 48.732603
    44.478 0.0790373 44.234844 48.701657
    44.885 0.0780686 44.238225 48.673454
    44.038 0.0774614 44.241607 48.647914
    46.107 0.0742047 44.244988 48.624897
    39.902 0.0765638 44.24837 48.604327
    37.297 0.068889 44.251752 48.586115
    36.637 0.0689976 44.255133 48.570177
    41.853 0.0680293 44.258516 48.556466
    45.143 0.0733629 44.261898 48.544877
    49.603 0.0748558 44.26528 48.535361
    46.356 0.0752671 44.268662 48.527859
    39.579 0.0807535 44.272045 48.522309
    38.948 0.0720301 44.275428 48.518689
    38.496 0.0830024 44.278811 48.516921
    39.834 0.0854464 44.282194 48.516975
    38.694 0.0685647 44.285577 48.51881
    39.853 0.0770748 44.288961 48.522387
    44.498 0.0714537 44.292344 48.527697
    40.987 0.0672552 44.295728 48.534685
    43.13 0.0633524 44.299112 48.543335
    44.083 0.0700239 44.302496 48.553622
    43.612 0.0734425 44.305881 48.565519
    44.265 0.0770321 44.309266 48.579035
    44.926 0.0705082 44.312651 48.594128
    42.255 0.0628137 44.316036 48.610794
    43.459 0.0789042 44.319421 48.62902
    47.276 0.0760999 44.322807 48.648793
    46.18 0.0709975 44.326193 48.670132
    44.108 0.0787714 44.329579 48.693009
    42.616 0.0631932 44.332965 48.71743
    39.253 0.0681003 44.336352 48.743395
    42.359 0.086965 44.339739 48.770896
    47.262 0.0756401 44.343126 48.799967
    42.161 0.0706582 44.346513 48.830592
    39.701 0.0804332 44.349901 48.862784
    44.58 0.07926 44.353289 48.896554
    41.646 0.0676054 44.356678 48.931903
    41.194 0.0838215 44.360066 48.968878
    44.813 0.0727312 44.363455 49.007472
    40.661 0.0769466 44.366845 49.047708
    42.012 0.0806618 44.370234 49.089607
    42.492 0.0795733 44.373624 49.133179
    37.887 0.0818664 44.377015 49.178484
    39.457 0.0718757 44.380405 49.225525
    41.384 0.0708841 44.383796 49.274336
    38.823 0.0733232 44.387188 49.324948
    41.445 0.0716067 44.390579 49.377381
    44.347 0.060073 44.393972 49.431769
    44.72 0.0704707 44.397364 49.488007
    44.972 0.0711491 44.400757 49.5462
    43.838 0.0732438 44.40415 49.606391
    43.385 0.0726528 44.407544 49.668612
    45.134 0.0703213 44.410938 49.732953
    44.494 0.0685647 44.414332 49.799442
    46.248 0.0778944 44.417727 49.868138
    43.795 0.0713392 44.421123 49.939098
    37.682 0.0705082 44.424518 50.012369
    41.65 0.0694713 44.427915 50.088061
    45.038 0.0654438 44.431311 50.166215
    43.553 0.067325 44.434708 50.246911
    40.106 0.0729277 44.438106 50.330223
    43.259 0.0721075 44.441504 50.416211
    48.386 0.0676758 44.444902 50.505016
    49.344 0.0709596 44.448301 50.596696
    45.66 0.0681359 44.451701 50.691351
    40.429 0.0723794 44.455101 50.789081
    38.539 0.0766487 44.458501 50.889969
    44.266 0.0830503 44.461902 50.994185
    47.205 0.0713773 44.465303 51.101815
    43.261 0.0700239 44.468705 51.212986
    38.713 0.067395 44.472108 51.32783
    42.164 0.0661187 44.475511 51.446455
    45.55 0.0683855 44.478914 51.569079
    47.427 0.0710732 44.482318 51.695817
    45.479 0.0905606 44.485723 51.82684
    44.584 0.0820071 44.489128 51.962315
    44.856 0.0745699 44.492534 52.102392
    39.651 0.0671507 44.49594 52.247346
    40.283 0.0591417 44.499347 52.397336
    43.355 0.0740029 44.502755 52.639532
    48.242 0.0688529 44.506163 52.800549
    44.751 0.0651768 44.509571 52.967252
    43.51 0.0726136 44.512981 53.14
    45.277 0.0790373 44.516391 53.319013
    43.008 0.0798434 44.519801 53.504586
    44.03 0.0682427 44.523213 53.697026
    46.304 0.0622818 44.526624 53.89661
    42.792 0.080251 44.530037 54.1038
    45.526 0.0748148 44.53345 54.318911
    43.098 0.0721851 44.536864 54.54234
    43.397 0.0731646 44.540278 54.774507
    47.321 0.0744072 44.543693 55.0158
    39.699 0.0706206 44.547109 55.266838
    38.433 0.0654104 44.550526 55.528064
    42.361 0.05634 44.553943 55.800029
    48.861 0.0614814 44.557361 56.083319
    50.944 0.0638012 44.560779 56.378485
    52.044 0.0625625 44.564199 56.686374
    49.976 0.0561001 44.567619 57.007623
    48.663 0.0594594 44.57104 57.343014
    49.582 0.0644835 44.574461 57.693381
    52.075 0.0596046 44.577883 58.059528
    44.96 0.0616647 44.581306 58.442639
    49.345 0.0589981 44.58473 58.843656
    52.668 0.0594884 44.588155 59.263712
    52.996 0.0614814 44.59158 59.70403
    50.458 0.0614204 44.595006 60.165813
    53.625 0.0633524 44.598433 60.650764
    54.485 0.0687086 44.601861 61.160315
    50.168 0.0663915 44.60529 61.696161
    45.125 0.0583726 44.608719 62.260147
    45.613 0.0533365 44.612149 62.854124
    51.847 0.0504307 44.61558 63.480639
    52.279 0.0609061 44.619012 64.141925
    53.14 0.060547 44.622445 64.840623
    56.696 0.0555461 44.625878 65.579616
    54.131 0.0532381 44.629313 66.361861
    52.042 0.0506351 44.632748 67.191316
    55.479 0.0469523 44.636185 68.071612
    61.927 0.0462084 44.639622 69.007022
    64.19 0.0579797 44.64306 70.002261
    63.044 0.0558881 44.646499 71.06227
    60.729 0.0588837 44.649939 72.1935
    57.095 0.0564204 44.653379 73.402149
    53.689 0.060547 44.656821 74.695481
    52.438 0.0562065 44.660264 76.081624
    55.404 0.049936 44.663708 77.569278
    59.588 0.0446969 44.667152 79.169611
    58.341 0.0435296 44.670598 80.89381
    58.943 0.0416323 44.674044 82.75503
    68.095 0.0436024 44.677492 84.768211
    73.118 0.0455403 44.68094 86.949733
    72.412 0.0417686 44.68439 89.320362
    70.021 0.0404844 44.68784 91.901823
    71.367 0.0368404 44.691292 94.719865
    75.897 0.0357481 44.694744 97.804249
    83.444 0.035506 44.698198 101.188514
    90.739 0.0346778 44.701653 104.914975
    80.051 0.0327357 44.705108 109.029914
    84.582 0.0317515 44.708565 113.588952
    90.604 0.0280765 44.712023 118.657865
    94.656 0.0258559 44.715482 124.313215
    102.366 0.0236614 44.718942 130.652141
    110.995 0.0211878 44.722403 137.786048
    116.951 0.0189413 44.725865 145.852347
    127.126 0.0163442 44.729329 155.019969
    141.954 0.0151629 44.732793 165.496773
    158.045 0.0133064 44.736259 177.559482
    179.747 0.0118302 44.739725 191.563692
    195.15 0.010024 44.743193 208.005729
    213.674 0.0089438 44.746662 227.604979
    242.109 0.0072728 44.750133 251.435838
    295.167 0.0059235 44.753604 281.171261
    340.57 0.0049398 44.757076 319.335011
    394.373 0.0040103 44.76055 369.681084
    460.873 0.0034343 44.764025 437.519101
    579.423 0.0027429 44.767501 529.847855
    711.587 0.0021814 44.770979 655.279703
    843.194 0.0017723 44.774457 823.124684
    1048.574 0.0014192 44.777938 1042.061826
    1282.536 0.001197 44.781419 1317.964444
    1621.975 0.0010848 44.784901 1650.797111
    2053.332 0.0009927 44.788385 2030.639065
    2447.679 0.000982 44.79187 2430.276326
    2856.406 0.0010068 44.795356 2797.435748
    3184.087 0.0011184 44.798844 3054.859995
    3236.32 0.001353 44.802332 3127.095739
    3184.058 0.0016684 44.805823 2989.407308
    2895.949 0.0021457 44.809314 2687.662309
    2418.204 0.0028027 44.812807 2302.846121
    2001.435 0.003728 44.816301 1905.478799
    1542.118 0.004692 44.819797 1539.121149
    1162.324 0.0055385 44.823294 1224.292155
    884.3 0.0067651 44.826792 967.344776
    714.69 0.0080191 44.830292 765.94455
    586.654 0.008993 44.833793 613.034793
    491.491 0.0112193 44.837295 499.556295
    419.683 0.0130195 44.840799 416.236285
    346.627 0.015866 44.844304 354.99695
    284.068 0.0172903 44.847811 309.362198
    251.236 0.0177636 44.851319 274.553654
    210.126 0.0188426 44.854829 247.259266
    190.21 0.0212125 44.85834 225.250431
    186.245 0.0251713 44.861853 207.092514
    172.48 0.0284855 44.865367 191.840429
    146.803 0.0285143 44.868882 178.859864
    128.115 0.029482 44.872399 167.710699
    120.247 0.0298705 44.875918 158.061214
    110.271 0.0314594 44.879438 149.667605
    106.198 0.0348333 44.88296 142.335306
    107.739 0.0366573 44.886483 135.908012
    100.562 0.0383414 44.890008 130.260684
    98.772 0.0354793 44.893534 125.285196
    89.598 0.0328783 44.897062 120.89736
    84.473 0.0350423 44.900592 117.025627
    83.793 0.037082 44.904123 113.610275
    86.425 0.0402896 44.907655 110.602967
    87.442 0.0386435 44.91119 107.959915
    79.778 0.0421813 44.914726 105.647706
    78.357 0.0371822 44.918263 103.637651
    82.519 0.0385374 44.921802 101.905911
    80.937 0.0387653 44.925343 100.434385
    82.796 0.0384618 44.928886 99.206194
    77.025 0.0422507 44.93243 98.210319
    76.556 0.0380429 44.935976 97.438298
    76.597 0.0396345 44.939524 96.884434
    72.098 0.039057 44.943073 96.547495
    77.643 0.0332632 44.946624 96.426923
    77.769 0.0384166 44.950177 96.526989
    86.653 0.0444523 44.953732 96.8548
    90.645 0.0383564 44.957288 97.420479
    79.41 0.0390879 44.960846 98.240077
    74.032 0.0359245 44.964406 99.331712
    77.788 0.0326175 44.967968 100.720317
    80.581 0.0305852 44.971531 102.436781
    84.833 0.0318195 44.975097 104.518665
    86.728 0.0326765 44.978664 107.01571
    93.032 0.0305532 44.982233 109.985802
    96.452 0.0257812 44.985803 113.502698
    99.552 0.0276302 44.989376 117.658043
    105.136 0.0236177 44.992951 122.564926
    114.48 0.0202344 44.996527 128.372227
    119.861 0.0212125 45.000106 135.264448
    122.375 0.0198765 45.003686 143.48688
    133.002 0.0161701 45.007268 153.376282
    146.495 0.0141757 45.010852 165.424631
    161.4 0.0115075 45.014438 180.438555
    183.901 0.0087246 45.018026 199.806254
    203.575 0.0073201 45.021616 226.047135
    246.093 0.0057891 45.025207 263.663126
    311.434 0.0039856 45.028801 320.232224
    384.446 0.0030219 45.032397 407.487017
    501.757 0.0021086 45.035995 541.319584
    683.067 0.0016135 45.039595 739.989784
    944.294 0.0013626 45.043197 1019.518891
    1342.624 0.0010889 45.046801 1386.366976
    1796.807 0.0010225 45.050407 1829.019659
    2288.159 0.0010374 45.054015 2306.911413
    2807.228 0.0010821 45.057625 2739.237206
    3148.898 0.001395 45.061237 3006.609541
    3271.322 0.0019203 45.064852 3005.396965
    3003.302 0.002509 45.068468 2736.02569
    2455.701 0.0037158 45.072087 2302.548057
    1809.018 0.0051372 45.075707 1824.194638
    1290.933 0.0067175 45.07933 1381.470815
    914.264 0.0089948 45.082955 1014.708099
    650.729 0.0116194 45.086582 735.265059
    472.986 0.0145544 45.090212 536.588244
    362.237 0.0166107 45.093843 402.618848
    281.834 0.0195773 45.097477 315.099549
    219.807 0.0212063 45.101113 258.161505
    183.041 0.024376 45.104752 220.100563
    156.564 0.0246368 45.108392 193.36164
    144.895 0.0294416 45.112035 173.45823
    136.494 0.0296345 45.11568 157.879459
    121.581 0.0305211 45.119327 145.240531
    118.368 0.035979 45.122977 134.736016
    111.13 0.0336548 45.126629 125.873224
    96.249 0.0370963 45.130283 118.31413
    86.884 0.0382216 45.133939 111.811785
    87.609 0.0365452 45.137598 106.179166
    84.413 0.0377331 45.14126 101.265151
    89.924 0.0438952 45.144924 96.953817
    81.051 0.0463877 45.14859 93.150475
    76.319 0.0463278 45.152258 89.778215
    73.618 0.0478605 45.155929 86.774925
    72.017 0.0439504 45.159602 84.086948
    70.095 0.0507264 45.163278 81.67208
    65.857 0.0454239 45.166956 79.494326
    68.755 0.0468102 45.170636 77.523443
    68.595 0.0533365 45.17432 75.734339
    68.541 0.0483884 45.178005 74.104268
    64.132 0.0529201 45.181693 72.61517
    57.71 0.0527743 45.185384 71.251145
    65.516 0.0568246 45.189077 69.998481
    61.626 0.0601615 45.192773 68.845628
    54.799 0.0600142 45.196471 67.781637
    51.857 0.0586557 45.200172 66.797828
    56.54 0.058741 45.203875 65.886358
    53.291 0.0663573 45.207581 65.040342
    48.649 0.0571784 45.21129 64.253923
    53.04 0.0569603 45.215001 63.521329
    55.685 0.0643527 45.218715 62.838017
    56.109 0.0592569 45.222431 62.199819
    50.54 0.0667695 45.226151 61.60302
    54.07 0.0788599 45.229873 61.044478
    52.585 0.060073 45.233597 60.520966
    48.713 0.0604874 45.237324 60.030017
    49.569 0.0558617 45.241054 59.569348
    48.036 0.0542851 45.244787 59.136948
    49.3 0.0664943 45.248522 58.731163
    55.794 0.077851 45.252261 58.350261
    54.588 0.0659829 45.256002 57.993052
    50.755 0.0742047 45.259745 57.658525
    45.365 0.0682427 45.263492 57.345955
    42.437 0.0616341 45.267241 57.055046
    43.356 0.0612685 45.270994 56.785766
    45.972 0.0567704 45.274749 56.539061
    49.866 0.0559939 45.278506 56.317007
    54.397 0.0695079 45.282268 56.123536
    51.702 0.0667005 45.286031 55.965258
    47.478 0.0688529 45.289798 55.852109
    47.599 0.0672901 45.293567 55.798242
    45.814 0.0569603 45.297339 55.821482
    40.647 0.0511402 45.301115 55.942032
    49.564 0.0650771 45.304893 56.178766
    53.414 0.0517469 45.308674 56.544128
    52.594 0.0534599 45.312459 57.037301
    52.888 0.0558881 45.316246 57.633857
    53.497 0.060132 45.320036 58.271769
    58.38 0.0629082 45.323829 58.83284
    61.483 0.0670811 45.327626 59.148404
    58.491 0.0677815 45.331425 59.072215
    47.07 0.0757651 45.335228 58.572689
    43.629 0.0586557 45.339033 57.776051
    42.631 0.077851 45.342842 56.85552
    46.778 0.0715301 45.346654 55.945873
    49.58 0.0594884 45.350469 55.1237
    44.382 0.0614814 45.354287 54.42211
    46.748 0.0690339 45.358108 53.846535
    48.496 0.0624375 45.361932 53.387073
    48.09 0.0693616 45.36576 53.025327
    44.294 0.0633524 45.369591 52.740422
    49.835 0.0717218 45.373425 52.512851
    53.821 0.0609362 45.377262 52.326421
    47.704 0.0753911 45.381103 52.169134
    38.399 0.0784628 45.384946 52.032533
    44.148 0.0809835 45.388794 51.911056
    44.312 0.0769466 45.392644 51.80114
    42.119 0.0730066 45.396498 51.700449
    39.997 0.0739627 45.400355 51.607498
    43.971 0.075557 45.404215 51.521189
    42.208 0.0799789 45.408079 51.440752
    38.578 0.0790373 45.411946 51.365597
    41.8 0.0807076 45.415816 51.295233
    46.29 0.0876356 45.41969 51.229302
    42.01 0.0859482 45.423568 51.167445
    38.739 0.0709975 45.427448 51.109397
    37.111 0.0801148 45.431332 51.054934
    39.47 0.0738823 45.43522 51.00385
    44.127 0.0703586 45.439111 50.956005
    41.437 0.0893199 45.443006 50.911228
    38.937 0.0712631 45.446904 50.869398
    41.21 0.0727312 45.450806 50.830413
    38.344 0.0728097 45.454711 50.794173
    45.21 0.0734823 45.45862 50.760626
    40.455 0.0744478 45.462533 50.729679
    42.925 0.0708087 45.466449 50.701276
    43.442 0.0656788 45.470368 50.675375
    42.044 0.0630347 45.474292 50.651927
    42.877 0.0721851 45.478218 50.630926
    47.342 0.0710353 45.482149 50.612324
    45.845 0.0740432 45.486083 50.596106
    41.589 0.0861501 45.490021 50.582262
    39.883 0.0711111 45.493963 50.570779
    45.319 0.0646804 45.497908 50.561685
    39.909 0.0695813 45.501858 50.554965
    40.958 0.0886826 45.50581 50.55063
    47.579 0.072692 45.509767 50.548703
    44.374 0.0589695 45.513728 50.549197
    39.323 0.0707334 45.517692 50.552174
    41.743 0.0756401 45.52166 50.557645
    47.79 0.063898 45.525632 50.565654
    44.42 0.0613292 45.529608 50.576255
    42.362 0.0718372 45.533587 50.589486
    42.715 0.0859986 45.537571 50.605447
    47.445 0.0777642 45.541558 50.624184
    50.03 0.0721075 45.54555 50.645773
    45.081 0.0679938 45.549545 50.670305
    41.673 0.0634482 45.553545 50.697855
    42.019 0.0704333 45.557548 50.728569
    44.807 0.0743666 45.561555 50.762534
    45.689 0.0631615 45.565567 50.799875
    44.922 0.0776342 45.569582 50.84073
    45.359 0.0694347 45.573601 50.885225
    46.139 0.0701724 45.577625 50.933569
    42.825 0.0730066 45.581653 50.98591
    40.732 0.066735 45.585684 51.042438
    45.344 0.0697284 45.58972 51.103364
    46.811 0.0655444 45.59376 51.168887
    46.062 0.0684213 45.597804 51.239313
    43.557 0.0677463 45.601852 51.314876
    47.982 0.066735 45.605905 51.395871
    51.604 0.0819602 45.609961 51.482619
    42.942 0.0860995 45.614022 51.575433
    43.424 0.0838215 45.618087 51.674769
    42.785 0.0633524 45.622157 51.781003
    38.612 0.0753497 45.62623 51.894591
    36.969 0.0729671 45.630308 52.016035
    45.042 0.0687807 45.634391 52.145841
    50.356 0.0658137 45.638477 52.284701
    43.834 0.0649444 45.642568 52.433235
    45.926 0.0575908 45.646663 52.592172
    45.878 0.0605172 45.650763 52.762322
    49.54 0.0606365 45.654867 52.94452
    48.809 0.0724964 45.658975 53.139877
    53.272 0.0800695 45.663088 53.349434
    49.917 0.0719915 45.667206 53.57441
    41.772 0.0549488 45.671328 53.816176
    40.279 0.0726528 45.675454 54.076169
    50.188 0.0633843 45.679585 54.356268
    46.152 0.0617874 45.68372 54.658311
    47.629 0.0589122 45.687861 54.984458
    47.261 0.0615119 45.692005 55.337157
    52.492 0.0682071 45.696154 55.719058
    52.989 0.0613292 45.700308 56.133558
    47.963 0.0610266 45.704466 56.584152
    44.687 0.0538576 45.708629 57.075017
    48 0.0572331 45.712797 57.61103
    52.952 0.0610567 45.71697 58.197821
    56.48 0.0620339 45.721146 58.842825
    51.764 0.0510017 45.725328 59.554657
    50.403 0.0544626 45.729515 60.344338
    49.962 0.0602501 45.733706 61.225532
    54.931 0.0515357 45.737902 62.214328
    59.743 0.0519595 45.742103 63.329751
    58.384 0.0518176 45.746309 64.590706
    57.724 0.0509327 45.750519 66.015248
    60.623 0.0470746 45.754734 67.618094
    63.544 0.0398087 45.758954 69.407795
    64.922 0.042495 45.763179 71.387235
    65.842 0.0416493 45.76741 73.559753
    68.588 0.0450773 45.771645 75.958349
    70.254 0.0345233 45.775884 78.665826
    76.621 0.0311492 45.78013 81.801999
    77.413 0.0292806 45.784379 85.515261
    83.843 0.0254045 45.788634 89.99047
    93.961 0.024894 45.792894 95.490811
    101.456 0.0224439 45.797159 102.417387
    108.238 0.0172585 45.801429 111.39263
    124.768 0.0159907 45.805704 123.381473
    137.993 0.012291 45.809984 139.787672
    163.817 0.009992 45.81427 162.536145
    196.368 0.0078509 45.81856 194.038015
    241.926 0.0067774 45.822856 236.968627
    310.299 0.0055775 45.827156 293.895174
    363.485 0.0046887 45.831462 366.539274
    429.166 0.0040861 45.835774 454.919869
    543.332 0.0038364 45.84009 556.058536
    663.837 0.0036189 45.844412 662.00825
    765.88 0.0039332 45.848739 757.710857
    864.227 0.0043592 45.853071 821.223368
    858.362 0.0055377 45.857409 832.469554
    823.109 0.0066195 45.861752 787.366168
    742.568 0.0076812 45.866101 701.334084
    615.124 0.0102506 45.870454 597.083293
    507.855 0.0143494 45.874813 492.774801
    413.961 0.0161373 45.879179 398.879903
    307.857 0.018531 45.883548 320.013869
    242.967 0.022579 45.887924 257.151228
    196.373 0.0235237 45.892305 209.060463
    160.993 0.026065 45.896692 173.442895
    148.746 0.0333848 45.901084 147.600569
    130.816 0.0337539 45.905481 128.975979
    107.695 0.0376453 45.909885 115.44416
    100.076 0.0454045 45.914293 105.39
    87.991 0.0375142 45.918707 97.692857
    77.285 0.0452309 45.923128 91.607148
    88.885 0.046129 45.927553 86.655135
    78.441 0.0463477 45.931985 82.534117
    64.408 0.048817 45.936422 79.04455
    71.414 0.0562065 45.940865 76.054553
    70.354 0.0451924 45.945314 73.469234
    60.127 0.0518176 45.949768 71.21768
    61.562 0.0439136 45.954229 69.24546
    60.431 0.0603686 45.958694 67.507584
    69.369 0.0511171 45.963166 65.969261
    61.867 0.061726 45.967644 64.601471
    57.373 0.0726136 45.972127 63.380246
    57.056 0.0500702 45.976617 62.285968
    51.137 0.0680293 45.981112 61.30128
    53.821 0.067395 45.985614 60.412494
    48.783 0.0637368 45.990121 59.607716
    49.284 0.0622197 45.994634 58.876828
    51.685 0.0719915 45.999154 58.211385
    51.022 0.066804 46.003678 57.603553
    46.744 0.0590555 46.008209 57.047149
    47.224 0.0671159 46.012747 56.536625
    52.045 0.0720688 46.01729 56.067166
    47.816 0.0590842 46.02184 55.634697
    46.143 0.0724573 46.026396 55.235272
    47.13 0.0621577 46.030958 54.863949
    44.914 0.0630663 46.035526 54.521586
    52.011 0.0726136 46.0401 54.203811
    52.184 0.0776775 46.044681 53.908485
    45.898 0.0693616 46.049267 53.633436
    43.835 0.0640599 46.05386 53.376999
    45.262 0.067465 46.05846 53.137593
    46.626 0.0605768 46.063065 52.913803
    46.196 0.0695446 46.067677 52.704428
    48.118 0.0715301 46.072295 52.508193
    46.48 0.0576738 46.07692 52.32414
    41.527 0.0744478 46.081551 52.151337
    49.69 0.0762681 46.086188 51.988943
    47.656 0.0694347 46.090833 51.836245
    45.567 0.0659151 46.095483 51.692449
    44.362 0.0543864 46.10014 51.55698
    46.273 0.053683 46.104804 51.42926
    50.051 0.0568788 46.109473 51.308764
    51.986 0.0618181 46.11415 51.195051
    55.846 0.0705082 46.118833 51.087602
    56.731 0.0588551 46.123523 50.98606
    48.251 0.0643854 46.12822 50.89005
    46.877 0.0693981 46.132922 50.799233
    49.37 0.0646147 46.137633 50.713324
    49.762 0.0633843 46.142349 50.631973
    50.232 0.0675703 46.147072 50.554951
    47.068 0.0623752 46.151802 50.482005
    47.885 0.0776342 46.156538 50.41291
    47.83 0.0610567 46.161282 50.347477
    41.308 0.0690702 46.166032 50.285462
    46.353 0.0641572 46.17079 50.226713
    47.695 0.0668386 46.175554 50.171057
    45.746 0.0675001 46.180324 50.118339
    45.652 0.0683855 46.185103 50.068433
    47.528 0.0747739 46.189887 50.021161
    43.25 0.0751433 46.194679 49.976423
    41.406 0.0653101 46.199478 49.934098
    41.886 0.0712631 46.204283 49.894075
    50.568 0.0758904 46.209097 49.856269
    49.41 0.0681714 46.213916 49.820549
    43.275 0.0765215 46.218743 49.786851
    45.505 0.0683141 46.223577 49.755083
    41.611 0.0769466 46.228418 49.725169
    42.669 0.0665629 46.233267 49.697051
    40.387 0.0676758 46.238122 49.670628
    42.708 0.0804788 46.242985 49.645859
    49.145 0.0728883 46.247855 49.622679
    47.061 0.0748558 46.252731 49.601031
    44.473 0.0663915 46.257617 49.580877
    43.19 0.0752671 46.262508 49.562139
    44.971 0.075474 46.267407 49.544791
    45.251 0.0755985 46.272314 49.528787
    43.178 0.076226 46.277227 49.514085
    37.617 0.0691792 46.282149 49.500659
    40.099 0.0695813 46.287077 49.488449
    45.046 0.0752258 46.292014 49.477442
    47.214 0.0685647 46.296957 49.467602
    41.958 0.0776775 46.301908 49.458901
    46.663 0.0648122 46.306867 49.451322
    45.996 0.0694347 46.311833 49.444817
    46.823 0.0608761 46.316807 49.439383
    41.078 0.0574253 46.321788 49.434994
    41.158 0.0687807 46.326777 49.43163
    49.434 0.0606066 46.331773 49.42928
    53.679 0.0662549 46.336778 49.427911
    54.796 0.0857972 46.34179 49.427524
    49.591 0.0676054 46.34681 49.428099
    41.576 0.0661867 46.351837 49.429625
    40.789 0.078156 46.356872 49.432098
    43.848 0.070061 46.361916 49.435491
    44.249 0.0577015 46.366967 49.439812
    44.546 0.0622818 46.372026 49.445049
    45.888 0.0625 46.377092 49.451195
    46.633 0.0599848 46.382166 49.458251
    51.182 0.0597504 46.387249 49.466196
    48.525 0.063995 46.392339 49.475047
    46.371 0.0648453 46.397438 49.484795
    49.244 0.0804332 46.402544 49.495438
    52.152 0.0646476 46.407658 49.506984
    46.111 0.0636083 46.412781 49.519416
    46.149 0.0743261 46.417911 49.532756
    48.985 0.0655444 46.423051 49.547003
    46.041 0.0619413 46.428197 49.562156
    41.652 0.0639627 46.433352 49.57823
    40.679 0.0618489 46.438516 49.595213
    47.196 0.075061 46.443686 49.613133
    52.288 0.0606066 46.448867 49.631993
    49.578 0.0603983 46.454054 49.651799
    47.784 0.0774614 46.45925 49.672569
    49.976 0.0708087 46.464455 49.694297
    47.002 0.0724573 46.469667 49.717017
    46.411 0.0761839 46.47489 49.740738
    46.678 0.086302 46.480119 49.76547
    46.103 0.070396 46.485357 49.791236
    41.302 0.0686726 46.490604 49.818038
    35.674 0.071225 46.495858 49.845916
    36.192 0.070061 46.501123 49.874883
    43.701 0.0650107 46.506394 49.904958
    45.238 0.0718372 46.511675 49.936168
    47.591 0.0766487 46.516964 49.968522
    46.988 0.0753911 46.522262 50.002069
    45.258 0.0578404 46.527569 50.036827
    43.939 0.0650771 46.532883 50.072824
    44.44 0.0723016 46.538208 50.110094
    50.075 0.0775477 46.54354 50.148651
    49.209 0.0873768 46.548882 50.188558
    45.976 0.0770321 46.554232 50.229839
    41.476 0.0682784 46.55959 50.27253
    42.283 0.0805245 46.564958 50.316676
    43.088 0.0708087 46.570335 50.362298
    38.693 0.0682071 46.575721 50.409475
    38.888 0.0680648 46.581115 50.458236
    44.4 0.0646147 46.586518 50.508633
    49.694 0.0626879 46.59193 50.56072
    45.844 0.063003 46.597352 50.61453
    46.355 0.0738422 46.602783 50.670158
    46.662 0.0659829 46.608222 50.727647
    41.621 0.0682427 46.61367 50.787061
    45.626 0.0593725 46.619128 50.848472
    47.863 0.0672552 46.624594 50.911925
    51.45 0.0635442 46.630071 50.977538
    45.867 0.0616954 46.635556 51.04537
    43.833 0.060547 46.641049 51.115505
    46.864 0.0622818 46.646553 51.188033
    50.751 0.0681003 46.652066 51.26302
    52.85 0.0709596 46.657588 51.340612
    50.644 0.0572879 46.66312 51.42089
    46.183 0.0669424 46.66866 51.503963
    46.709 0.0732438 46.674211 51.589952
    44.614 0.0598089 46.67977 51.678943
    44.689 0.0553373 46.68534 51.771125
    52.271 0.0596921 46.690918 51.866608
    59.505 0.0665973 46.696506 51.965535
    54.544 0.0727704 46.702104 52.068066
    44.036 0.0646147 46.707711 52.174322
    41.303 0.0619105 46.713328 52.284547
    47.305 0.064418 46.718954 52.39889
    52.444 0.060132 46.724589 52.517545
    52.258 0.0681714 46.730236 52.640725
    48.304 0.0652434 46.735891 52.768603
    47.644 0.0769039 46.741556 52.901495
    47.849 0.0685288 46.747231 53.039612
    44.01 0.0678168 46.752915 53.183217
    43.346 0.0618181 46.75861 53.3326
    42.324 0.0630347 46.764314 53.488008
    47.669 0.0639627 46.770028 53.649862
    51.447 0.0738422 46.775753 53.818461
    48.313 0.0687446 46.781486 53.994173
    44.573 0.0616341 46.787231 54.177397
    47.71 0.0684213 46.792984 54.368493
    52.203 0.0665629 46.798748 54.568036
    51.249 0.0700981 46.804522 54.776456
    50.575 0.0739225 46.810306 54.994277
    49.445 0.0829069 46.816101 55.222069
    50.2 0.0722627 46.821905 55.460361
    49.94 0.0745291 46.82772 55.709956
    54.982 0.0744478 46.833544 55.971492
    51.207 0.0747739 46.839378 56.245732
    49.831 0.0742047 46.845225 56.53351
    52.815 0.0784628 46.851079 56.835625
    52.417 0.0794836 46.856945 57.153236
    49.775 0.0858475 46.862822 57.48731
    49.95 0.0662549 46.868707 57.838998
    49.455 0.0679938 46.874605 58.209554
    52.192 0.0833864 46.880512 58.600222
    54.241 0.0763102 46.88643 59.012734
    50.026 0.072849 46.892358 59.448605
    46.101 0.0689252 46.898296 59.909627
    45.753 0.0679229 46.904247 60.39777
    50.775 0.0683855 46.910206 60.915028
    57.814 0.070284 46.916177 61.464103
    57.124 0.0685647 46.922158 62.047466
    55.424 0.0629082 46.928149 62.668026
    59.371 0.0670117 46.934153 63.329007
    59.291 0.0602501 46.940166 64.033764
    54.774 0.0576184 46.94619 64.786709
    60.303 0.0586557 46.952225 65.592078
    68.847 0.0651768 46.95827 66.454834
    67.122 0.0648453 46.964328 67.380553
    58.09 0.0626879 46.970394 68.37518
    55.743 0.0572057 46.976473 69.446367
    56.813 0.0593725 46.982562 70.601801
    61.714 0.0617874 46.988661 71.850522
    62.678 0.0638657 46.994774 73.20281
    61.884 0.0623129 47.000896 74.669918
    63.694 0.0546921 47.007029 76.266179
    64.669 0.0505214 47.013174 78.006584
    65.519 0.0532872 47.019329 79.908934
    68.339 0.0588551 47.025496 81.993851
    70.766 0.0491858 47.031674 84.284571
    76.41 0.0481974 47.037863 86.810502
    76.375 0.0490551 47.044064 89.603883
    72.999 0.0437851 47.050275 92.70351
    75.431 0.0433125 47.056498 96.155437
    80.647 0.0417174 47.062732 100.013359
    87.226 0.0379836 47.068978 104.345562
    86.301 0.0370535 47.075236 109.230612
    91.24 0.0328425 47.081503 114.76546
    100.326 0.0297676 47.087784 121.068988
    115.006 0.0287664 47.094076 128.285854
    116.701 0.026065 47.100377 136.604396
    122.81 0.0229917 47.106694 146.256589
    132.009 0.0215945 47.113019 157.548422
    149.555 0.0181583 47.119357 170.898264
    172.939 0.0156956 47.125707 186.911031
    187.034 0.0126588 47.132067 206.556978
    206.099 0.0105475 47.138441 231.44223
    247.009 0.0085528 47.144825 264.344288
    296.756 0.0065543 47.151222 309.986948
    345.943 0.0050242 47.15763 375.980939
    446.443 0.0037235 47.16405 473.738901
    562.913 0.002732 47.170483 618.432051
    726.009 0.0020194 47.176926 827.572243
    982.077 0.0015976 47.183382 1117.33564
    1331.188 0.0013345 47.18985 1496.594541
    1792.942 0.0011454 47.196329 1959.839053
    2357.29 0.0010592 47.202822 2476.931951
    2929.022 0.0011029 47.209325 2981.058602
    3425.426 0.001264 47.215842 3360.915628
    3650.844 0.0015721 47.22237 3491.12463
    3514.864 0.0020167 47.22891 3318.690387
    3038.182 0.0027707 47.235463 2912.640648
    2442.548 0.0038757 47.242027 2400.758725
    1830.66 0.0049405 47.248605 1888.365874
    1321.92 0.0064288 47.255194 1436.257383
    991.88 0.0081309 47.261796 1069.961724
    741.097 0.0100825 47.26841 792.704835
    576.359 0.0127045 47.275036 594.012753
    457.679 0.0150183 47.281675 457.201171
    362.868 0.0171502 47.288326 364.946786
    299.064 0.0201597 47.294991 302.515257
    257.826 0.024037 47.301667 259.138848
    219.78 0.0273115 47.308355 227.666139
    184.474 0.0287664 47.315056 203.715207
    160.9 0.0287664 47.321771 184.728567
    147.239 0.0314594 47.328498 169.209494
    133.406 0.0346649 47.335237 156.2753
    122.379 0.0363365 47.341988 145.358234
    120.047 0.0349899 47.348753 136.067327
    118.068 0.0432225 47.355532 128.116755
    110.928 0.0420603 47.362322 121.277101
    95.123 0.0412946 47.369126 115.366926
    90.904 0.0459512 47.375941 110.22471
    90.012 0.0444335 47.38277 105.697201
    90.464 0.0471359 47.389613 101.633455
    91.174 0.0494706 47.396467 97.895387
    90.448 0.0518176 47.403336 94.401849
    83.728 0.0530176 47.410216 91.136457
    78.818 0.0545644 47.417111 88.116448
    76.803 0.0568246 47.424018 85.35613
    76.699 0.0595756 47.430938 82.852226
    68.453 0.0528958 47.437872 80.591608
    64.625 0.0578404 47.444818 78.553978
    66.172 0.063995 47.45178 76.715995
    68.22 0.0698759 47.458752 75.054214
    67.871 0.0658137 47.465739 73.545041
    66.141 0.0729671 47.472739 72.168645
    59.34 0.0776775 47.479751 70.907673
    53.673 0.0699498 47.48678 69.74767
    51.53 0.0661187 47.493819 68.677051
    56.525 0.0663915 47.500873 67.685384
    54.435 0.0624375 47.50794 66.764824
    52.249 0.0611776 47.515019 65.908447
    60.338 0.0636725 47.522115 65.110277
    65.382 0.0612685 47.529222 64.365304
    61.997 0.0624375 47.536344 63.66847
    63.616 0.0598674 47.543479 63.015901
    64.138 0.0676758 47.550627 62.403934
    61.574 0.0665973 47.557791 61.829288
    59.113 0.0589981 47.564967 61.289164
    56.124 0.0701724 47.572157 60.780569
    56.057 0.0706582 47.579362 60.30126
    56.684 0.0745291 47.586578 59.849054
    55.88 0.0774183 47.593812 59.421976
    54.883 0.0679938 47.601056 59.018335
    49.116 0.0649444 47.608317 58.636245
    51.071 0.0635762 47.615591 58.274331
    52.893 0.0695446 47.622877 57.93122
    59.978 0.0734425 47.630181 57.605659
    60.142 0.0824788 47.637496 57.296583
    57.763 0.081586 47.644826 57.002745
    50.994 0.0777642 47.652171 56.723266
    42.398 0.0738422 47.659528 56.457247
    47.3 0.0773753 47.666903 56.203863
    50.89 0.0767336 47.674289 55.962416
    51.027 0.0747739 47.681691 55.732048
    51.418 0.0706958 47.689107 55.512184
    55.994 0.0671855 47.696536 55.30221
    52.956 0.0724573 47.703982 55.101566
    46.666 0.07926 47.71144 54.909779
    48.611 0.075061 47.718914 54.726247
    55.905 0.0769893 47.726402 54.550574
    54.2 0.0793047 47.733904 54.382333
    49.704 0.0935772 47.741422 54.221135
    48.528 0.0856967 47.748953 54.06665
    46.266 0.083531 47.7565 53.918442
    46.641 0.083531 47.764062 53.776233
    45.736 0.0830982 47.771636 53.622707
    46.99 0.0823369 47.779229 53.491651
    49.691 0.0734823 47.786833 53.365778
    50.4 0.0794388 47.794453 53.244764
    49.064 0.0845543 47.802089 53.12841
    42.981 0.0719143 47.809738 53.016496
    45.442 0.080251 47.817405 52.90882
    50.631 0.0871705 47.825084 52.80521
    53.064 0.0814929 47.832779 52.705421
    53.351 0.0738422 47.840489 52.609311
    51.09 0.0746922 47.848213 52.516713
    52.326 0.0802056 47.855955 52.427481
    49.654 0.067711 47.863709 52.341485
    46.451 0.080616 47.87148 52.258538
    49.771 0.0812608 47.879266 52.178535
    52.025 0.0788156 47.887066 52.10135
    48.392 0.0757234 47.894882 52.02687
    47.871 0.0696548 47.902715 51.955004
    50.041 0.0758068 47.910562 51.8856
    50.037 0.0714155 47.918424 51.81858
    50.395 0.0676054 47.926301 51.75385
    52.223 0.0789485 47.934194 51.691322
    53.483 0.0774614 47.942104 51.630929
    52.695 0.071225 47.950028 51.572548
    53.326 0.0839186 47.957968 51.516122
    50.789 0.0756818 47.965922 51.461576
    46.147 0.0760999 47.973894 51.408843
    45.53 0.0813999 47.98188 51.357871
    50.418 0.073562 47.989882 51.308561
    49.852 0.0766062 47.997902 51.260873
    51.456 0.0807994 48.005934 51.214744
    49.861 0.0744885 48.013984 51.170123
    48.747 0.0746106 48.02205 51.126971
    50.667 0.0764792 48.03013 51.085205
    48.917 0.0746514 48.03823 51.044796
    49.322 0.075557 48.046342 51.005694
    53.028 0.0835793 48.054471 50.967858
    50.701 0.0755155 48.062617 50.931259
    47.919 0.0740835 48.070777 50.895827
    48.696 0.0902345 48.078957 50.861542
    52.535 0.0898562 48.087149 50.828361
    49.051 0.0828591 48.095359 50.796254
    42.066 0.0809374 48.103585 50.765198
    41.742 0.0908337 48.111826 50.735133
    45.93 0.0927808 48.120087 50.706046
    48.394 0.0886826 48.12836 50.677901
    46.07 0.0862007 48.136651 50.650674
    42.019 0.0808454 48.144959 50.624348
    42.359 0.0757651 48.153281 50.598871
    44.885 0.077591 48.161624 50.574236
    46.256 0.0886298 48.169979 50.550412
    49.876 0.0881568 48.178352 50.527379
    48.472 0.0715684 48.186743 50.505124
    45.549 0.0762681 48.195149 50.483607
    46.581 0.0706206 48.203573 50.462816
    53.117 0.0781997 48.212011 50.442729
    56.235 0.0885244 48.220468 50.423333
    53.848 0.0877915 48.228941 50.404614
    44.75 0.083773 48.237431 50.38654
    43.074 0.0841135 48.245939 50.3691
    46.997 0.0732438 48.25446 50.352278
    52.85 0.0760579 48.263001 50.336061
    49.368 0.0692156 48.271558 50.320441
    48.909 0.070771 48.280133 50.305389
    53.177 0.0749788 48.288725 50.290897
    56.166 0.0774183 48.297331 50.276951
    51.58 0.0705831 48.305957 50.263541
    51.101 0.0717603 48.3146 50.250663
    51.41 0.0807994 48.323259 50.238288
    49.904 0.0799789 48.331936 50.226413
    46.813 0.0796632 48.340628 50.215026
    49.493 0.076016 48.34934 50.204121
    48.506 0.0783311 48.358068 50.19369
    45.47 0.0833864 48.366814 50.183713
    47.932 0.0896411 48.375577 50.174187
    48.628 0.0750199 48.384356 50.165101
    47.028 0.0793493 48.393154 50.156452
    48.071 0.0666317 48.401969 50.148233
    50.502 0.0705082 48.410802 50.140429
    49.929 0.0600436 48.419653 50.133035
    58.204 0.0833864 48.428519 50.126044
    54.302 0.0814464 48.437406 50.119454
    51.664 0.0759322 48.446307 50.113259
    45.543 0.0694713 48.455228 50.107446
    54.812 0.0705082 48.464167 50.102014
    51.766 0.0771605 48.47312 50.096955
    52.814 0.0747739 48.482096 50.092271
    52.782 0.073802 48.491086 50.087954
    49.845 0.0728883 48.500096 50.083997
    51.845 0.0836277 48.509123 50.080397
    51.376 0.0748148 48.518166 50.077149
    48.834 0.077851 48.527231 50.074257
    42.831 0.0729277 48.536311 50.071714
    49.812 0.0735221 48.54541 50.069514
    54.081 0.072849 48.554527 50.067656
    54.314 0.0745699 48.56366 50.066138
    52.794 0.0811682 48.572816 50.064964
    54.787 0.0795285 48.581986 50.064129
    51.836 0.0951424 48.591175 50.063627
    46.809 0.0800242 48.600384 50.063463
    45.322 0.0740029 48.609607 50.063631
    45.826 0.0855965 48.618854 50.064141
    46.547 0.0832901 48.628115 50.064986
    48.541 0.0732438 48.637396 50.066168
    45.936 0.0730855 48.646695 50.067685
    51.251 0.077591 48.656012 50.069543
    59.727 0.080251 48.665351 50.071746
    50.994 0.0769466 48.674703 50.074292
    48.025 0.0826686 48.684077 50.077183
    48.421 0.0777642 48.693469 50.080424
    49.321 0.0656788 48.702878 50.084018
    53.544 0.0909434 48.712309 50.087974
    51.039 0.078156 48.721755 50.210738
    48.252 0.0721851 48.731222 50.215761
    51.638 0.0690702 48.740708 50.221157
    50.795 0.0718757 48.75021 50.226936
    47.546 0.0722627 48.759735 50.233109
    51.859 0.0768187 48.769275 50.239679
    55.065 0.0774614 48.778836 50.246656
    50.572 0.0712631 48.788416 50.254047
    50.59 0.0728097 48.798013 50.261865
    56.793 0.0917717 48.807633 50.270126
    53.684 0.0913285 48.817267 50.278837
    48.267 0.0887355 48.826923 50.288013
    44.766 0.0792154 48.836598 50.297665
    41.561 0.0661867 48.84629 50.307813
    45 0.0810758 48.856006 50.318479
    50.374 0.0785507 48.865737 50.329675
    48.548 0.0753084 48.875488 50.341422
    44.634 0.0717987 48.88526 50.353741
    48.388 0.0765215 48.895048 50.366658
    52.671 0.0763102 48.90486 50.380204
    52.167 0.0761839 48.914687 50.394399
    51.552 0.0716834 48.924536 50.409277
    49.117 0.0766911 48.934404 50.424867
    50.17 0.0723016 48.944289 50.441209
    55.645 0.0804788 48.954199 50.458346
    50.216 0.0751845 48.964123 50.476314
    45.197 0.0725354 48.974069 50.495161
    46.882 0.0669077 48.984036 50.514932
    58.176 0.0662208 48.994019 50.53569
    58 0.0736819 49.004025 50.557494
    52.623 0.0740029 49.014049 50.58041
    50.525 0.0695813 49.024095 50.604505
    52.352 0.0822425 49.034159 50.629851
    57.606 0.0798885 49.044241 50.656549
    55.216 0.080342 49.054346 50.684688
    49.228 0.0753911 49.06447 50.714373
    48.781 0.0697652 49.074615 50.745716
    47.356 0.0724573 49.08478 50.778834
    50.804 0.0682784 49.094962 50.813884
    58.499 0.0743666 49.105166 50.851016
    53.228 0.0672901 49.11539 50.890403
    52.639 0.0801148 49.125633 50.93223
    51.609 0.0793941 49.1359 50.976707
    56.378 0.0689252 49.146183 51.024086
    53.177 0.0777208 49.156488 51.074631
    54.558 0.0899101 49.166813 51.128642
    49.284 0.0751433 49.177157 51.18645
    49.71 0.0893199 49.187526 51.248427
    53.525 0.0724573 49.19791 51.315028
    48.707 0.0730855 49.208317 51.386736
    44.622 0.077591 49.218745 51.464105
    52.227 0.081586 49.229191 51.547769
    51.235 0.075557 49.239662 51.638439
    47.938 0.0823369 49.250149 51.736998
    48.894 0.0665286 49.260658 51.8444
    54.113 0.0746514 49.271189 51.961769
    51.105 0.0799789 49.281737 52.090415
    42.587 0.06743 49.292311 52.231836
    48.142 0.0626879 49.302901 52.387912
    55.467 0.0634162 49.313514 52.560745
    56.348 0.0678522 49.324148 52.75287
    59.927 0.0559145 49.334801 52.967313
    59.39 0.062344 49.345479 53.207651
    62.017 0.063098 49.356173 53.478428
    60.978 0.0699868 49.366891 53.784968
    56.268 0.0695813 49.37763 54.133897
    59.176 0.0703586 49.388388 54.533479
    59.564 0.0639627 49.399169 54.994083
    58.234 0.0635121 49.409969 55.529768
    56.03 0.0714919 49.420792 56.159325
    60.867 0.0721851 49.431635 56.910242
    56.417 0.0655108 49.442501 57.824866
    52.278 0.0593147 49.453387 58.970814
    53.141 0.0555461 49.464292 60.459307
    60.791 0.0508638 49.475221 62.466253
    66.317 0.0494926 49.48617 65.25936
    64.661 0.0427767 49.497143 69.217093
    69.888 0.0374417 49.508136 74.82387
    78.385 0.0318309 49.519147 82.634504
    91.163 0.0291906 49.530183 93.168346
    103.713 0.0285625 49.541241 106.76474
    110.89 0.0251155 49.55232 123.378469
    121.097 0.0216327 49.56342 142.296931
    146.591 0.0215502 49.574539 161.761916
    169.068 0.0240968 49.585683 178.5143
    173.923 0.0265428 49.596848 188.147337
    176.502 0.0306602 49.608036 187.274315
    162.738 0.0343063 49.619245 176.238898
    146.191 0.0379836 49.630472 158.792705
    131.566 0.0463278 49.641724 139.209876
    113.066 0.048925 49.652999 120.583805
    96.581 0.054488 49.664295 104.439802
    89.122 0.0545899 49.675613 91.359675
    75.049 0.0629082 49.68695 81.303541
    73.068 0.064549 49.698315 73.89558
    71.04 0.0731251 49.709696 68.601435
    60.395 0.0642549 49.721102 64.874956
    61.547 0.073046 49.732529 62.245921
    57.539 0.0763946 49.743976 60.352536
    57.051 0.076226 49.755451 58.944176
    50.545 0.0688168 49.766943 58.01397
    49.492 0.0768187 49.77846 57.145623
    53.331 0.077851 49.789999 56.433067
    53.771 0.0737219 49.801558 55.836466
    49.059 0.0739627 49.813144 55.330265
    53.815 0.083531 49.824747 54.896531
    51.868 0.0842111 49.836374 54.522094
    49.455 0.0706206 49.848025 54.196945
    46.396 0.0793941 49.859695 53.912903
    48.66 0.0867602 49.871394 53.663678
    47.318 0.0693981 49.883108 53.444044
    49.239 0.0678522 49.894849 53.249732
    50.788 0.0713011 49.906612 53.07725
    56.524 0.0656116 49.918395 52.92354
    51.269 0.0680293 49.930206 52.786202
    53.203 0.0704333 49.942034 52.663146
    56.927 0.0655444 49.953888 52.552618
    53.516 0.0765638 49.965763 52.45315
    54.049 0.0679583 49.97766 52.363392
    54.576 0.06743 49.989585 52.282285
    51.51 0.0790373 50.001527 52.208868
    54.982 0.0785067 50.013494 52.142326
    54.514 0.0748148 50.025485 52.081961
    55.177 0.078156 50.037496 52.070543
    52.143 0.0708087 50.049535 52.020816
    53.402 0.0793941 50.061591 51.975587
    49.668 0.0934057 50.073674 51.934442
    46.285 0.071187 50.08578 51.897015
    42.794 0.0773322 50.097905 51.862942
    47.644 0.0873251 50.11006 51.831951
    51.19 0.0833382 50.122232 51.803768
    48.95 0.0742856 50.13443 51.778164
    48.27 0.0727312 50.146651 51.754937
    50.486 0.0717603 50.158893 51.733871
    52.896 0.0718372 50.171163 51.714816
    51.149 0.0680648 50.183452 51.697608
    50.092 0.0734027 50.195766 51.682115
    54.186 0.069325 50.208104 51.668214
    55.646 0.0698021 50.220463 51.655774
    56.513 0.0758486 50.232851 51.644708
    56.024 0.0759741 50.245255 51.634909
    57.776 0.066804 50.257687 51.626299
    52.217 0.0754325 50.270143 51.618803
    50.254 0.0764792 50.282618 51.612332
    48.862 0.0784188 50.295123 51.606837
    51.504 0.0742451 50.307647 51.602245
    54.207 0.0724964 50.320196 51.598506
    53.648 0.0663232 50.33277 51.595575
    53.383 0.0864543 50.345364 51.593388
    57.851 0.0856466 50.357988 51.591918
    56.128 0.0830982 50.37063 51.591111
    47.498 0.0757234 50.383298 51.590939
    45.627 0.0812144 50.39599 51.591367
    48.458 0.0712631 50.408703 51.592354
    46.07 0.070396 50.421443 51.593879
    48.636 0.0700981 50.434208 51.595913
    50.424 0.0705831 50.446997 51.598429
    51.601 0.0754325 50.459808 51.601404
    57.521 0.0621267 50.472641 51.604809
    53.284 0.0636725 50.485502 51.608632
    51.034 0.070061 50.498385 51.612848
    56.011 0.069325 50.511294 51.617444
    57.772 0.0692521 50.524227 51.6224
    60.063 0.0675001 50.53718 51.627693
    55.391 0.0646476 50.550161 51.63332
    54.171 0.0765215 50.563166 51.63926
    55.541 0.0832901 50.576192 51.645499
    57.319 0.0691065 50.589249 51.652035
    52.254 0.0761839 50.602324 51.65884
    51.535 0.0738823 50.615427 51.665914
    51.244 0.0692885 50.628554 51.673245
    48.865 0.0708087 50.641702 51.680818
    51.75 0.0584856 50.65488 51.688636
    55.262 0.0670811 50.668077 51.696675
    59.075 0.0611474 50.681302 51.704937
    59.701 0.0768613 50.694552 51.713413
    62.758 0.0609362 50.707823 51.722089
    55.386 0.0607861 50.721125 51.730972
    58.057 0.0828591 50.734444 51.740038
    58.523 0.0739627 50.747792 51.749293
    52.63 0.0670811 50.761164 51.758729
    54.394 0.0734027 50.774557 51.768334
    53.982 0.0783311 50.787984 51.778118
    56.298 0.0692521 50.801426 51.788055
    51.356 0.0773322 50.814898 51.798156
    50.503 0.0756401 50.828395 51.808411
    54.167 0.0777208 50.841913 51.818814
    52.833 0.0753084 50.855462 51.82937
    49.523 0.0708841 50.86903 51.84006
    51.302 0.0720301 50.882626 51.850892
    52.28 0.06736 50.896246 51.861859
    50.129 0.0691792 50.909892 51.872958
    59.052 0.0699128 50.923563 51.884186
    59.838 0.0777642 50.937256 51.895536
    53.38 0.0709596 50.950976 51.907011
    49.222 0.0641248 50.964723 51.918607
    53.323 0.0678875 50.978495 51.93032
    56.007 0.0700981 50.992291 51.942147
    57.992 0.0688168 51.006109 51.954083
    59.695 0.0767336 51.019956 51.966132
    57.31 0.0894268 51.033828 51.978289
    51.553 0.073602 51.047726 51.990552
    47.857 0.0684213 51.061649 51.945559
    50.003 0.0713392 51.075593 51.958146
    51.581 0.0739627 51.089567 51.970836
    52.267 0.069839 51.103565 51.983624
    51.196 0.0652767 51.11759 51.996509
    53.778 0.0689252 51.13164 52.009488
    55.824 0.0801602 51.145711 52.022555
    54.852 0.0641572 51.159812 52.035718
    52.139 0.0702468 51.173938 52.048971
    55.835 0.0767336 51.18809 52.062312
    56.565 0.0640274 51.202267 52.07574
    56.007 0.0762681 51.216467 52.089252
    56.69 0.076016 51.230695 52.10285
    53.373 0.0651768 51.24495 52.116534
    48.926 0.0760999 51.259229 52.130299
    53.806 0.0677815 51.273536 52.144147
    54.996 0.0567704 51.287862 52.158069
    53.069 0.0600436 51.302224 52.172081
    59.234 0.0653435 51.316603 52.186162
    63.055 0.0782872 51.331011 52.200325
    58.507 0.0752671 51.345446 52.214566
    51.855 0.075061 51.359902 52.228878
    50.981 0.067711 51.374392 52.243273
    53.666 0.0635762 51.388901 52.257736
    56.105 0.0760999 51.403439 52.272276
    60.796 0.0671159 51.418003 52.286889
    58.204 0.0624375 51.432589 52.30157
    53.316 0.0664258 51.447209 52.31633
    52.961 0.0753911 51.461848 52.331155
    56.732 0.0657125 51.476516 52.346054
    55.457 0.0660847 51.491209 52.361022
    56.945 0.0738422 51.505926 52.376057
    53.056 0.0655444 51.520677 52.391168
    57.039 0.0738422 51.535445 52.406339
    60.648 0.0724964 51.550244 52.421583
    55.062 0.0828114 51.565069 52.436895
    55.033 0.0714155 51.579916 52.452269
    55.404 0.072692 51.594798 52.467718
    54.373 0.080251 51.609698 52.483225
    52.332 0.0631932 51.624627 52.498802
    46.977 0.0715684 51.639584 52.514445
    52.738 0.0801148 51.654564 52.530149
    55.836 0.0777208 51.669576 52.545926
    53.198 0.0705456 51.684607 52.561758
    53.421 0.0725354 51.699669 52.57766
    59.239 0.0746106 51.714758 52.593626
    53.033 0.0651768 51.729868 52.60965
    48.309 0.0720688 51.745013 52.625747
    53.942 0.0788599 51.760177 52.641899
    53.034 0.0783749 51.775372 52.658118
    52.678 0.0810758 51.790593 52.674399
    54.156 0.0680293 51.805836 52.69074
    49.81 0.0691065 51.821114 52.707149
    49.152 0.0609061 51.836411 52.723614
    51.803 0.0718372 51.851737 52.740144
    57.971 0.0690339 51.867092 52.756737
    58.433 0.0711491 51.882468 52.773386
    59.153 0.0579518 51.897879 52.790105
    56.093 0.0706206 51.91331 52.806878
    60.065 0.0790373 51.928771 52.823716
    58.221 0.0646804 51.944258 52.840615
    51.602 0.0693616 51.959768 52.857572
    50.638 0.0653101 51.975314 52.874597
    57.218 0.0672552 51.990877 52.891673
    58.069 0.0693981 52.006471 52.908816
    58.024 0.0650771 52.022094 52.92602
    57.005 0.0641572 52.037738 52.94328
    52.21 0.064418 52.053418 52.960608
    55.235 0.0694347 52.069117 52.977989
    61.239 0.0652101 52.084846 52.995435
    57.364 0.0653769 52.100602 53.012927
    55.12 0.0580077 52.116382 53.03049
    56.533 0.0711111 52.132196 53.04812
    60.933 0.0741239 52.148029 53.065803
    63.469 0.0706582 52.163894 53.083551
    57.262 0.0643527 52.179785 53.101358
    51.404 0.06646 52.1957 53.119223
    59.724 0.0687086 52.211646 53.137152
    62.157 0.0630347 52.227618 53.155139
    57.519 0.0746106 52.243618 53.17319
    57.064 0.0679229 52.259646 53.191681
    54.144 0.067395 52.275695 53.209848
    57.175 0.0645819 52.291778 53.228081
    57.865 0.0697652 52.307886 53.246373
    58.398 0.0696915 52.324023 53.264727
    52.483 0.0793047 52.340185 53.283141
    52.111 0.0807076 52.356372 53.301612
    51.713 0.0638012 52.37259 53.320148
    51.021 0.0683855 52.388836 53.338746
    60.038 0.0677463 52.405104 53.357399
    58.681 0.0730855 52.421407 53.376122
    56.12 0.0725745 52.43773 53.394898
    54.58 0.0682427 52.454086 53.413741
    54.633 0.0670117 52.470467 53.432643
    55.057 0.0699128 52.486873 53.451605
    57.308 0.0742047 52.503313 53.470635
    56.999 0.0779815 52.519774 53.48972
    53.872 0.0723405 52.536266 53.508871
    52.223 0.068493 52.552785 53.528083
    51.234 0.0737219 52.569327 53.547354
    52.606 0.0634162 52.585906 53.566696
    53.857 0.0651768 52.602503 53.586091
    60.768 0.0727312 52.619132 53.605553
    61.926 0.0705831 52.63579 53.625079
    55.084 0.0705456 52.65247 53.644663
    53.45 0.0741643 52.669187 53.66432
    54.299 0.0766062 52.685922 53.683924
    52.8 0.0686726 52.70269 53.703704
    49.539 0.0718757 52.719484 53.723546
    52.463 0.073762 52.736302 53.743448
    53.761 0.0632568 52.753157 53.763423
    49.346 0.0658137 52.770031 53.783455
    52.919 0.066289 52.786938 53.803555
    58.737 0.0595756 52.80387 53.823719
    58.95 0.0657462 52.820831 53.843949
    58.058 0.0618489 52.837821 53.864245
    58.79 0.070284 52.854834 53.884601
    65.231 0.061726 52.871878 53.905027
    63.409 0.0640274 52.88895 53.925519
    57.295 0.06736 52.90605 53.946077
    54.037 0.0697652 52.923179 53.966703
    56.506 0.0624375 52.94033 53.98739
    60.787 0.0665629 52.957513 54.008148
    60.264 0.0692521 52.974726 54.028974
    53.025 0.0593147 52.991964 54.049867
    55.2 0.0740835 53.009231 54.070828
    62.016 0.0646147 53.026522 54.091853
    59.301 0.0703213 53.043846 54.11295
    60.576 0.0676054 53.061196 54.134115
    59.116 0.0677463 53.078575 54.15535
    58.04 0.0690702 53.095983 54.176656
    53.938 0.0709219 53.113413 54.198025
    55.729 0.0686726 53.130875 54.219468
    56.436 0.0706582 53.148366 54.240982
    56.87 0.0744478 53.165885 54.262566
    57.099 0.0684571 53.183432 54.284222
    51.898 0.0625 53.201001 54.305943
    51.313 0.0717603 53.218604 54.327741
    56.15 0.0723405 53.236236 54.349612
    58.167 0.0720688 53.253894 54.371553
    58.475 0.0631932 53.271582 54.393569
    55.317 0.0678168 53.28929 54.415651
    57.422 0.066289 53.307039 54.438925
    57.012 0.0665629 53.324805 54.461158
    55.383 0.0652101 53.342605 54.483472
    61.742 0.0667005 53.360432 54.505859
    62.289 0.0709975 53.378283 54.528317
    56.248 0.0688529 53.396172 54.550859
    60.324 0.0690339 53.414079 54.573467
    58.777 0.0643527 53.432019 54.596157
    54.623 0.0669077 53.449987 54.618923
    54.267 0.0689252 53.467978 54.641762
    55.292 0.0687086 53.486007 54.664687
    57.113 0.0647793 53.504055 54.68768
    56.397 0.0719143 53.522136 54.710758
    56.282 0.0660847 53.540245 54.733914
    58.238 0.0642223 53.558378 54.757145
    57.002 0.0570147 53.576548 54.780465
    56.16 0.0569331 53.594737 54.803856
    58.686 0.0742856 53.612959 54.827333
    61.453 0.0712631 53.631208 54.850891
    60.434 0.066735 53.649483 54.874526
    59.245 0.081726 53.667793 54.898252
    59.769 0.069325 53.686123 54.922052
    52.076 0.0641898 53.704487 54.945942
    53.343 0.0670117 53.722878 54.969914
    57.456 0.06743 53.741292 54.993966
    54.734 0.0569331 53.759741 55.018109
    54.204 0.0621887 53.778217 55.042336
    61.643 0.0676406 53.796721 55.066651
    62.318 0.0634801 53.815254 55.091052
    62.05 0.0645163 53.83381 55.115536
    64.289 0.0684213 53.8524 55.140113
    60.426 0.0682071 53.871018 55.164777
    56.917 0.077591 53.889664 55.189532
    56.559 0.0732438 53.908338 55.214377
    53.656 0.0732835 53.927037 55.239308
    50.959 0.0593725 53.945767 55.264334
    49.858 0.063898 53.964527 55.289452
    54.871 0.0714537 53.983315 55.314664
    56.22 0.0714919 54.002131 55.339969
    61.047 0.0660847 54.02097 55.365362
    57.264 0.0693616 54.039843 55.390855
    56.206 0.0663232 54.058745 55.416444
    56.577 0.065578 54.077673 55.442128
    56.831 0.0677815 54.096632 55.467911
    61.347 0.0742047 54.115613 55.493785
    60.184 0.0620339 54.134629 55.519764
    54.432 0.0611776 54.153671 55.54584
    60.976 0.0644508 54.172743 55.572019
    64.128 0.0638657 54.191843 55.598297
    58.144 0.0752671 54.210966 55.624673
    56.026 0.0711111 54.230121 55.651153
    54.808 0.0625939 54.249307 55.67774
    57.109 0.0828114 54.26852 55.704429
    60.095 0.0710732 54.287762 55.731225
    55.229 0.0748148 54.307028 55.758122
    54.339 0.0684571 54.326326 55.78513
    53.528 0.0582881 54.345653 55.812245
    57.564 0.0642549 54.365008 55.83947
    60.055 0.0694713 54.384392 55.866805
    59.065 0.0708464 54.403799 55.894245
    60.633 0.0716451 54.42324 55.921802
    56.529 0.0705831 54.442709 55.94947
    53.421 0.0659829 54.462205 55.977253
    51.682 0.0635762 54.481731 56.005152
    53.604 0.0598382 54.501281 56.033161
    60.804 0.063995 54.520863 56.061291
    62.76 0.067395 54.540473 56.089538
    57.451 0.0644508 54.560113 56.117906
    55.774 0.0602797 54.579782 56.146396
    57.906 0.0638657 54.599471 56.174998
    60.374 0.0562332 54.619196 56.203729
    62.543 0.0616954 54.638949 56.232583
    64.633 0.0708087 54.65873 56.261563
    59.649 0.0671159 54.67854 56.29067
    61.01 0.0625313 54.698378 56.319902
    59.218 0.0621577 54.718239 56.349258
    56.912 0.0580077 54.738135 56.37875
    57.077 0.0654773 54.758057 56.408371
    65.27 0.0649776 54.778008 56.438127
    67.223 0.0624688 54.797982 56.468009
    60.455 0.0706958 54.817991 56.498033
    60.269 0.0728097 54.838027 56.528192
    56.794 0.0744885 54.858093 56.558491
    53.984 0.070396 54.878185 56.588929
    53.212 0.0670811 54.898301 56.619502
    52.736 0.0640274 54.918452 56.650223
    53.087 0.0651768 54.93863 56.681088
    59.464 0.0545135 54.958837 56.712097
    60.505 0.0610266 54.979071 56.743254
    59.29 0.0622197 54.999329 56.774555
    65.857 0.06743 55.01962 56.806009
    64.522 0.0746922 55.039939 56.837617
    60.462 0.070284 55.06029 56.86938
    56.764 0.0631615 55.080665 56.901296
    59.094 0.062003 55.101063 56.933364
    60.484 0.0676406 55.121497 56.965596
    55.317 0.067325 55.141959 56.99799
    56.575 0.0665629 55.162448 57.030545
    57.3 0.0642874 55.182966 57.063266
    59.929 0.0699868 55.203507 57.081983
    59.125 0.0676054 55.224081 57.115067
    58.683 0.0619413 55.244682 57.148322
    59.889 0.0694713 55.265314 57.181752
    59.576 0.0681003 55.285972 57.215355
    61.116 0.0637368 55.306654 57.249129
    59.465 0.0620957 55.32737 57.283086
    62.647 0.0645163 55.348114 57.317224
    58.935 0.0616341 55.368886 57.351546
    55.997 0.0653435 55.389686 57.386053
    59.394 0.073046 55.410507 57.42074
    63.334 0.0670117 55.431364 57.455624
    56.085 0.0744478 55.452248 57.490698
    54.252 0.0631932 55.473161 57.52597
    53.465 0.0614204 55.494102 57.561438
    57.237 0.0604874 55.515064 57.597099
    61.468 0.0624375 55.536062 57.632968
    61.277 0.0624375 55.557088 57.669044
    59.815 0.0642874 55.578141 57.705325
    61.065 0.0681003 55.59922 57.741816
    61.068 0.0731646 55.620325 57.778518
    59.316 0.0669077 55.641462 57.815437
    56.699 0.0572605 55.662628 57.852579
    56.769 0.0656116 55.683822 57.88994
    59.649 0.0724183 55.705043 57.927528
    61.233 0.0653435 55.726286 57.965337
    55.824 0.0675001 55.747568 58.003386
    52.44 0.06743 55.76887 58.041661
    55.501 0.0656116 55.790203 58.08018
    59.304 0.0690339 55.811564 58.118939
    61 0.0691792 55.832948 58.157938
    56.772 0.0647793 55.854371 58.197192
    54.875 0.0629398 55.875809 58.236686
    55.878 0.0636083 55.897283 58.276446
    58.474 0.0658813 55.918783 58.316462
    57.98 0.0704707 55.940306 58.356736
    62.725 0.0652434 55.961869 58.397285
    60.399 0.0656788 55.983448 58.438093
    58.102 0.0661187 56.005059 58.479184
    55.335 0.0558089 56.0267 58.520553
    61.32 0.0589122 56.048362 58.562198
    64.664 0.0640274 56.070063 58.604139
    63.95 0.0653101 56.09178 58.646361
    58.577 0.0671507 56.113532 58.688888
    63.442 0.0657125 56.13531 58.731713
    63.996 0.0631615 56.157112 58.774839
    60.658 0.0675352 56.178952 58.818283
    59.884 0.0611171 56.200808 58.86203
    61.974 0.0563133 56.222696 58.906104
    63.792 0.0726528 56.244615 58.950506
    63.149 0.0660168 56.266552 58.99523
    56.206 0.0626879 56.288526 59.040292
    55.122 0.0701724 56.310525 59.085695
    61.666 0.0632886 56.332554 59.13145
    60.295 0.0634801 56.354608 59.177554
    59.972 0.0634162 56.376686 59.224012
    62.945 0.0661187 56.398795 59.270833
    59.453 0.069839 56.420933 59.318031
    60.801 0.0671159 56.443098 59.365602
    59.475 0.0573703 56.465291 59.413558
    58.559 0.0602501 56.487504 59.461896
    61.889 0.0533365 56.509752 59.510634
    63.813 0.0595756 56.532026 59.559774
    59.883 0.0625625 56.554329 59.609329
    63.051 0.0644835 56.576659 59.6593
    65.591 0.0660847 56.599009 59.709688
    67.976 0.063995 56.621393 59.76051
    62.842 0.0660168 56.643806 59.811775
    58.244 0.062344 56.666244 59.863488
    57.497 0.0619105 56.68871 59.915659
    61.926 0.0622818 56.711197 59.968285
    62.727 0.0644508 56.733718 60.021386
    58.692 0.0671507 56.756264 60.074973
    59.982 0.0700239 56.77884 60.129048
    59.386 0.064549 56.801442 60.183625
    57.539 0.0607861 56.824063 60.2387
    58.962 0.0634162 56.846721 60.294301
    57.702 0.068493 56.869403 60.350428
    57.09 0.0657799 56.892112 60.407096
    56.88 0.063995 56.91485 60.464316
    58.81 0.0663232 56.937608 60.522086
    62.435 0.0591705 56.960398 60.580426
    57.94 0.062003 56.983217 60.639351
    59.246 0.0620339 57.006063 60.698875
    62.742 0.054641 57.028934 60.759
    65.352 0.0548973 57.051825 60.819735
    68.12 0.0577292 57.074752 60.881103
    68.892 0.0641248 57.097705 60.943118
    64.702 0.0630663 57.120683 61.005782
    63.126 0.0618181 57.143689 61.069122
    63.117 0.0590555 57.166715 61.133134
    62.982 0.0589981 57.189776 61.197847
    63.283 0.0672203 57.212861 61.26327
    65.082 0.0640274 57.235974 61.329426
    63.706 0.0586273 57.259113 61.396323
    63.797 0.0648122 57.282271 61.46397
    58.596 0.061726 57.305463 61.53239
    56.116 0.0587126 57.328684 61.601606
    64.303 0.0613292 57.351928 61.671633
    69.334 0.0594884 57.3752 61.742487
    63.269 0.0590842 57.398498 61.814183
    61.207 0.060191 57.421816 61.886729
    65.824 0.0628767 57.445167 61.960172
    67.315 0.0584573 57.468546 62.034512
    62.253 0.0621267 57.49195 62.109781
    61.138 0.0619721 57.515372 62.185984
    65.364 0.0678875 57.538829 62.263153
    66.4 0.0601025 57.562311 62.341312
    63.686 0.0641898 57.585819 62.420489
    63.475 0.0543864 57.609355 62.500701
    68.724 0.0581757 57.632909 62.581966
    63.209 0.0573978 57.656495 62.66431
    66.09 0.0591993 57.680111 62.747773
    63.436 0.0621887 57.703748 62.832377
    65.8 0.0579797 57.727413 62.918148
    62.424 0.0622818 57.751099 63.005106
    62.923 0.0607262 57.774817 63.093285
    59.314 0.0648783 57.798559 63.182727
    57.91 0.0610869 57.822329 63.273451
    63.95 0.0556773 57.846122 63.365497
    63.365 0.0577292 57.869938 63.45889
    65.26 0.0591705 57.893784 63.553664
    63.342 0.0554938 57.917655 63.649865
    64.543 0.0611171 57.941553 63.747533
    66.55 0.0599848 57.965476 63.846699
    67.494 0.060428 57.989419 63.947397
    66.07 0.061726 58.013393 64.049664
    65.672 0.0607561 58.037395 64.153559
    66.163 0.057896 58.061419 64.259126
    64.143 0.0601615 58.085472 64.366406
    60.566 0.0584856 58.109541 64.489722
    61.183 0.0615119 58.133643 64.600583
    63.603 0.0577848 58.157769 64.713315
    62.298 0.0572605 58.181924 64.827949
    61.012 0.0634801 58.206101 64.944553
    63.875 0.0666317 58.2303 65.063169
    64.271 0.0606664 58.254527 65.18385
    65.827 0.0612685 58.278781 65.306687
    67.399 0.0663915 58.30306 65.431713
    62.083 0.0682427 58.327364 65.559014
    55.32 0.0629714 58.351686 65.688641
    57.078 0.0592569 58.376041 65.820655
    64.356 0.0588265 58.400422 65.955155
    63.23 0.0618797 58.424824 66.092214
    60.004 0.0576461 58.449254 66.231904
    66.678 0.0568517 58.473701 66.374297
    67.143 0.0539828 58.498179 66.519466
    64.599 0.0618797 58.522684 66.667545
    68.872 0.060339 58.547211 66.818586
    68.057 0.067325 58.571764 66.972711
    68.086 0.0635121 58.596336 67.130001
    65.304 0.0577015 58.620947 67.236022
    58.496 0.0618797 58.645564 67.400104
    63.274 0.0645163 58.670217 67.567679
    68.534 0.0564472 58.694894 67.738878
    64.46 0.0654104 58.719587 67.913802
    61.66 0.0616035 58.744318 68.092576
    65.253 0.0549488 58.769061 68.275348
    65.381 0.0582881 58.793834 68.462278
    65.81 0.0607561 58.818632 68.65349
    62.978 0.0573703 58.843448 68.849131
    64.677 0.0577292 58.868296 69.049337
    66.47 0.0613596 58.893166 69.254338
    63.216 0.0514422 58.91806 69.464258
    64.885 0.0589409 58.942978 69.679313
    68.656 0.0506579 58.967913 69.899671
    71.981 0.0583162 58.992881 70.125506
    67.485 0.0575908 59.017871 70.357102
    70.79 0.0506123 59.042887 70.594624
    68.729 0.0553894 59.067925 70.838336
    68.448 0.0676406 59.092979 71.08846
    66.613 0.0567704 59.118067 71.345214
    63.327 0.0582318 59.143175 71.608959
    60.262 0.0550262 59.168309 71.879909
    70.656 0.0551037 59.193467 72.158403
    69.616 0.0542345 59.218638 72.444724
    70.656 0.0541336 59.243841 72.73916
    66.285 0.0653101 59.26907 73.042173
    61.948 0.0602797 59.294322 73.354041
    64.524 0.0503402 59.319597 73.675268
    71.07 0.0540079 59.344886 74.006103
    75.55 0.0578126 59.370206 74.346987
    73.955 0.0507264 59.395551 74.704348
    66.704 0.0560204 59.420919 75.066915
    64.375 0.0553633 59.446308 75.441072
    70.67 0.0583444 59.471714 75.82734
    67.263 0.0656452 59.497152 76.226218
    71.618 0.0572057 59.522611 76.638479
    65.145 0.0584573 59.548092 77.064657
    63.206 0.0634162 59.573598 77.505516
    63.34 0.0548973 59.59912 77.961736
    64.85 0.0553633 59.62467 78.434039
    73.526 0.0487739 59.650243 78.923432
    71.408 0.0524125 59.67584 79.430676
    69.476 0.0524125 59.701458 79.956793
    72.527 0.0546665 59.727091 80.502762
    71.109 0.0587695 59.752757 81.069555
    75.855 0.0628452 59.778442 81.658533
    73.779 0.0551555 59.804149 82.270905
    67.604 0.0536333 59.829881 82.907977
    63.238 0.0529201 59.855626 83.571175
    62.907 0.0563133 59.881401 84.2619
    68.93 0.0525809 59.907201 84.982124
    75.882 0.0603983 59.933021 85.733439
    73.454 0.0513025 59.958862 86.517883
    74.343 0.0479024 59.984718 87.337495
    71.26 0.0506351 60.010606 88.194358
    75.668 0.0495808 60.036512 89.091305
    75.022 0.0508867 60.062443 90.03076
    75.576 0.0572879 60.088393 91.01573
    78.735 0.044284 60.114359 92.049307
    75.359 0.0396187 60.140354 93.134676
    77.622 0.0472384 60.166369 94.276028
    85.803 0.0431686 60.192409 95.477353
    86.359 0.0410606 60.218469 96.743081
    89.374 0.0448105 60.244542 98.078143
    93.134 0.0452694 60.270644 99.487627
    86.343 0.0448865 60.296768 100.978191
    85.077 0.0462282 60.322912 102.556022
    85.595 0.0407134 60.349078 104.22861
    84.19 0.0435296 60.375257 106.003958
    84.606 0.0397769 60.401467 107.890613
    86.449 0.0379097 60.427695 109.899547
    91.485 0.0347425 60.453947 112.041418
    99.044 0.0383114 60.480218 114.329002
    100.955 0.0388265 60.506503 116.776303
    101.934 0.0387196 60.532817 119.398547
    100.428 0.0349375 60.55915 122.215022
    97.465 0.0316162 60.585505 125.245325
    99.924 0.0351211 60.611878 128.512877
    106.827 0.032926 60.638267 132.043988
    113.021 0.0343699 60.664683 135.867915
    113.322 0.0306602 60.691119 140.021485
    117.366 0.0268569 60.717576 144.543794
    115.666 0.0296039 60.744054 149.481836
    126.689 0.0265861 60.770543 154.889787
    134.654 0.0259978 60.797062 160.829638
    128.442 0.0238223 60.823601 167.379452
    144.254 0.0246911 60.850157 174.626066
    147.614 0.0213117 60.876736 182.675363
    157.576 0.0212993 60.903325 191.653389
    163.759 0.0194356 60.929942 201.709498
    174.959 0.0179786 60.956581 213.034749
    181.506 0.0168619 60.983238 225.854757
    197.3 0.0136379 61.009915 240.456969
    216.851 0.0123156 61.036602 257.210864
    238.867 0.0127274 61.063319 276.605357
    265.011 0.0094959 61.090054 299.345493
    293.18 0.0084664 61.116808 326.445925
    336.15 0.0074599 61.143581 359.461877
    396.533 0.0057479 61.170369 400.795768
    441.104 0.0049163 61.197181 454.103943
    524.343 0.0041372 61.224013 524.847373
    657.963 0.0032188 61.250864 620.612372
    781.039 0.0026841 61.277734 751.288153
    941.698 0.0021207 61.304614 928.584121
    1154.589 0.0016487 61.331522 1164.652122
    1419.497 0.0015118 61.358446 1470.125338
    1767.621 0.0011867 61.385394 1850.431954
    2203.475 0.0010214 61.412358 2301.511865
    2679.664 0.0010159 61.439331 2802.895655
    3292.175 0.0009296 61.466333 3307.412381
    3683.717 0.0009941 61.493353 3732.996725
    3949.67 0.00119 61.520391 3973.591637
    4091.313 0.0012999 61.547443 3952.027677
    3855.666 0.0016738 61.574513 3677.961753
    3417.842 0.0021653 61.601605 3240.030281
    2852.056 0.0025954 61.628716 2742.193456
    2208.21 0.0034195 61.655844 2260.032994
    1754.204 0.0040185 61.682989 1834.614438
    1391.081 0.0047178 61.710148 1482.663032
    1108.63 0.005527 61.737329 1206.205994
    946.839 0.0059336 61.76453 998.540526
    778.829 0.0060608 61.791747 849.004101
    682.727 0.0068482 61.818982 745.695062
    628.823 0.0062029 61.846226 677.640091
    605.54 0.0060505 61.873498 635.977639
    587.045 0.0059749 61.900786 614.272035
    598.399 0.0050904 61.92809 608.519212
    607.64 0.0048515 61.955414 616.859424
    643.431 0.0045188 61.982745 639.458112
    697.865 0.0033544 62.0101 678.832473
    761.524 0.0029199 62.037474 740.690586
    894.908 0.0023877 62.064865 835.368072
    1066.817 0.0017775 62.092272 979.72089
    1245.3 0.0015044 62.119686 1198.361943
    1555.398 0.0011769 62.147128 1523.453012
    1997.681 0.0008494 62.174585 1991.271877
    2459.701 0.0007413 62.202061 2634.207474
    3228.683 0.0005675 62.22955 3469.518163
    4238.119 0.0004934 62.257049 4482.668044
    5363.101 0.0005137 62.284573 5607.203884
    6724.089 0.000497 62.312111 6697.799215
    7836.356 0.0005707 62.339669 7514.9806
    8310.582 0.0007594 62.367239 7793.560122
    7999.787 0.0009266 62.394817 7420.785815
    6720.677 0.0012602 62.422422 6540.146283
    5268.393 0.001765 62.45004 5422.839628
    4058.644 0.0022351 62.477676 4297.120516
    3036.687 0.0028704 62.505325 3295.550749
    2238.131 0.0037791 62.532986 2476.314417
    1712.517 0.0044581 62.560669 1848.560103
    1306.299 0.0054707 62.588365 1392.081347
    1045.067 0.0067186 62.616079 1072.847199
    867.213 0.0076879 62.643806 854.114121
    707.477 0.0092278 62.671542 704.13935
    579.182 0.0098166 62.699301 598.909261
    497.535 0.0107363 62.727073 522.08217
    439.285 0.0127648 62.754863 463.418639
    392.085 0.013546 62.782667 416.755105
    345.66 0.0141387 62.810476 378.487725
    305.6 0.0160678 62.83831 346.430956
    287.886 0.0168269 62.866157 319.178518
    264.706 0.0185411 62.894021 295.773697
    242.186 0.0185259 62.921895 275.499345
    222.041 0.0175338 62.94978 257.820044
    204.388 0.0227427 62.977687 242.310746
    202.361 0.0231458 63.005604 228.627464
    197.131 0.0227564 63.03354 216.497206
    183.396 0.0254369 63.061488 205.68811
    163.323 0.0249255 63.089441 196.016354
    158.405 0.0253157 63.117419 187.327689
    157.049 0.0279732 63.145408 179.491234
    153.81 0.0264479 63.17341 172.400443
    151.885 0.0268921 63.20143 165.960198
    143.797 0.0312263 63.229451 160.093991
    133.315 0.0310833 63.257497 154.735512
    136.991 0.0339657 63.285554 149.826524
    129.684 0.0316612 63.313623 145.319065
    119.715 0.0325117 63.34171 141.168399
    118.384 0.0320937 63.369798 137.338367
    117.729 0.0333726 63.397908 133.79684
    118.488 0.0352929 63.426031 130.514755
    117.975 0.031865 63.454169 127.468102
    109.437 0.0350948 63.482317 124.633549
    109.78 0.0362122 63.510471 121.992272
    116.841 0.0359927 63.538645 119.527243
    107.209 0.0405659 63.566833 117.22261
    108.871 0.040615 63.59503 115.065657
    108.695 0.0381619 63.623243 113.042532
    99.652 0.0423726 63.651458 111.143024
    99.216 0.0481551 63.679696 109.357434
    98.468 0.0449818 63.707944 107.676476
    87.835 0.0427413 63.736202 106.092605
    81.304 0.0442468 63.764475 104.59788
    87.822 0.0430433 63.792751 103.186022
    90.304 0.0494266 63.821047 101.85119
    89.341 0.0438768 63.849353 100.587632
    89.382 0.0477978 63.877674 99.390755
    89.017 0.0503854 63.906004 98.25551
    84.778 0.046871 63.934336 97.177979
    79.26 0.0507264 63.96269 96.15448
    83.388 0.0457157 63.991054 95.181281
    80.724 0.0512793 64.019428 94.255457
    79.322 0.04502 64.047815 93.373672
    76.438 0.0524605 64.076206 92.533376
    80.668 0.0533118 64.104614 91.732151
    79.485 0.0500702 64.133032 90.967481
    77.322 0.0467697 64.161461 90.237448
    80.747 0.0473619 64.189899 89.539749
    79.579 0.0441168 64.218344 88.872685
    79.624 0.0471974 64.246803 88.234605
    84.081 0.0435296 64.275274 87.623768
    80.476 0.0472179 64.303754 87.038861
    82.081 0.0417515 64.332247 86.478267
    85.229 0.0444523 64.360738 85.940795
    90.541 0.0433305 64.389249 85.425313
    82.957 0.0501824 64.417771 84.93056
    88.031 0.0483884 64.446302 84.455633
    81.732 0.050115 64.474844 83.99935
    74.282 0.049164 64.503383 83.560867
    74.525 0.0522688 64.531941 83.139382
    80.946 0.0493388 64.560511 82.733966
    77.225 0.0474031 64.589087 82.343978
    77.998 0.0513723 64.617675 81.96854
    78.581 0.0493388 64.646264 81.607041
    73.743 0.0529932 64.674866 81.258896
    67.581 0.0579518 64.70348 80.923411
    77.716 0.0473001 64.732102 80.600123
    75.686 0.047631 64.760731 80.288359
    78.303 0.0489034 64.789364 79.987675
    73.226 0.0510017 64.818012 79.697641
    74.705 0.0520781 64.846667 79.417717
    76.411 0.0479024 64.875332 79.14757
    76.23 0.0501599 64.904005 78.886682
    80.699 0.0568517 64.932677 78.634722
    77.333 0.0547946 64.961365 78.391341
    72.745 0.0615119 64.990061 78.156151
    72.788 0.0533118 65.018767 77.928896
    71.269 0.0485377 65.047478 77.709163
    67.05 0.0501824 65.076186 77.496691
    71.614 0.0523885 65.104916 77.291255
    77.785 0.0513956 65.13365 77.092549
    71.64 0.0479654 65.162391 76.900266
    72.433 0.0505441 65.191139 76.714206
    82.221 0.0503176 65.219885 76.534126
    77.933 0.0522927 65.248648 76.359849
    79.646 0.0563936 65.277418 76.191104
    74.47 0.052221 65.306193 76.027748
    73.397 0.0561799 65.334976 75.86952
    76.19 0.050795 65.363757 75.716263
    70.684 0.0526775 65.392553 75.567839
    71.949 0.0573703 65.421356 75.424029
    71.412 0.0544118 65.450164 75.284724
    67.554 0.0536582 65.478979 75.149711
    75.712 0.0538076 65.507789 75.018861
    79.943 0.0590842 65.536614 74.892076
    75.013 0.0527501 65.565448 74.769199
    68.326 0.0533858 65.594285 74.650063
    71.48 0.0488386 65.623127 74.534586
    68.477 0.049936 65.65197 74.42264
    73.226 0.0592858 65.680831 74.314082
    72.078 0.0599261 65.709684 74.208855
    70.316 0.0487308 65.738556 74.106817
    71.31 0.0495367 65.767417 74.007898
    71.161 0.0535341 65.796283 73.91197
    70.916 0.0527259 65.825172 73.818938
    73.499 0.0513025 65.854049 73.728745
    74.047 0.050115 65.882946 73.64128
    74.046 0.0557036 65.911831 73.556483
    72.775 0.049164 65.940721 73.474251
    74.937 0.047095 65.969633 73.394504
    80.623 0.0589695 65.998531 73.317194
    73.519 0.047756 66.02745 73.242235
    68.384 0.0515357 66.056358 73.169573
    73.775 0.0558881 66.085266 73.099119
    70.745 0.0533365 66.114196 73.030813
    68.232 0.0528471 66.143115 72.964615
    77.209 0.0589409 66.172055 72.900454
    71.126 0.0542851 66.20098 72.83828
    68.384 0.0481551 66.229908 72.778022
    69.861 0.0498024 66.258856 72.719632
    76.419 0.0508179 66.28779 72.663071
    77.305 0.0570692 66.316728 72.608269
    74.381 0.0516999 66.345688 72.555233
    70.388 0.0486449 66.374629 72.503849
    71.086 0.0476934 66.403595 72.454102
    76.304 0.0515591 66.432543 72.468081
    80.929 0.0568517 66.461492 72.421653
    79.157 0.0636404 66.490465 72.37678
    72.82 0.0562866 66.51942 72.333354
    69.872 0.0512561 66.548397 72.291368
    67.467 0.0583162 66.577358 72.250783
    70.235 0.0601615 66.606319 72.211552
    68.555 0.0520306 66.635303 72.173693
    63.133 0.0572057 66.664264 72.137104
    69.092 0.0574253 66.693251 72.101793
    71.305 0.0594884 66.72222 72.067718
    68.319 0.0622818 66.751191 72.034843
    66.058 0.0556773 66.780181 72.003183
    67.194 0.0545389 66.809154 71.972653
    71.381 0.0582881 66.838144 71.94325
    72.009 0.0555723 66.867119 71.914949
    68.451 0.0545644 66.896095 71.887715
    66.833 0.0571784 66.925088 71.861565
    70.787 0.0529932 66.954064 71.83642
    72.522 0.0519121 66.983059 71.812289
    68.215 0.0535093 67.01204 71.789139
    67.061 0.0533858 67.041018 71.766944
    70.501 0.0522688 67.070013 71.745722
    73.41 0.0533611 67.098991 71.725402
    78.354 0.0531399 67.127989 71.705994
    75.896 0.0573428 67.156967 71.687465
    70.852 0.0472179 67.185943 71.669797
    64.982 0.0471769 67.214939 71.653011
    71.251 0.048431 67.243916 71.63704
    75.658 0.0536085 67.27291 71.621893
    77.927 0.0476934 67.301887 71.607547
    75.415 0.0525568 67.330879 71.593998
    77.336 0.0502274 67.359852 71.581217
    74.267 0.0515591 67.388825 71.569195
    76.709 0.060339 67.417813 71.557928
    78.363 0.0518648 67.446785 71.547393
    70.11 0.0474651 67.47577 71.53759
    67.344 0.0551296 67.504738 71.528494
    71.307 0.0535093 67.533705 71.520098
    72.257 0.0497358 67.562688 71.512401
    74.7 0.0506579 67.591649 71.505376
    78.276 0.0468913 67.620625 71.499035
    73.78 0.0461488 67.649584 71.493351
    72.324 0.0594594 67.67854 71.488321
    75.44 0.0506351 67.707509 71.483944
    69.851 0.0577292 67.736461 71.480204
    77.796 0.0483884 67.765425 71.477108
    73.701 0.0492076 67.794372 71.474634
    81.503 0.0533365 67.823315 71.472782
    77.491 0.0526291 67.852271 71.471557
    70.289 0.0583162 67.88121 71.470942
    72.02 0.0534599 67.910162 71.470951
    68.456 0.0542598 67.93909 71.471557
    73.59 0.0541588 67.968018 71.472775
    74.102 0.0540079 67.996958 71.472216
    71.774 0.0500702 68.025875 71.474653
    69.507 0.0561267 68.054792 71.477696
    73.486 0.0555985 68.08372 71.481375
    72.454 0.0551037 68.112632 71.485653
    70.877 0.0633524 68.141553 71.490557
    71.34 0.0564204 68.170453 71.496077
    67.375 0.0505896 68.199346 71.502219
    62.888 0.0534846 68.228257 71.50903
    68.719 0.053189 68.257142 71.516469
    70.194 0.0515825 68.286037 71.524575
    74.126 0.0575355 68.314917 71.533354
    77.193 0.0553894 68.343789 71.542812
    71.387 0.0605172 68.372673 71.553003
    71.226 0.0553373 68.401533 71.563902
    72.934 0.0468913 68.430407 71.575562
    72.239 0.0490551 68.459259 71.587992
    72.123 0.0532381 68.488102 71.601218
    72.515 0.0471564 68.51696 71.615308
    73.681 0.0488818 68.545793 71.630259
    77.858 0.0535589 68.574639 71.646139
    84.118 0.0515357 68.603458 71.662977
    80.034 0.0458528 68.632273 71.680829
    75.709 0.0485164 68.661101 71.699789
    79.749 0.0480075 68.689905 71.719887
    76.622 0.0556773 68.718716 71.741219
    76.392 0.0591705 68.747506 71.76387
    73.368 0.0478605 68.77629 71.78793
    70.91 0.0477769 68.805082 71.813546
    74.694 0.0444148 68.833851 71.840822
    73.355 0.0439873 68.86263 71.869918
    76.976 0.0458332 68.891384 71.901003
    81.474 0.0478187 68.92013 71.93426
    83.414 0.0469116 68.948889 71.969959
    83.973 0.0487954 68.97762 72.008336
    83.714 0.0460498 69.006361 72.049698
    82.486 0.0475687 69.035076 72.094418
    84.252 0.050795 69.063784 72.142886
    79.324 0.0456961 69.092504 72.195647
    72.975 0.0534104 69.121194 72.253267
    78.845 0.0535589 69.149894 72.316426
    76.358 0.0531399 69.178571 72.386
    71.902 0.0494047 69.207251 72.462943
    74.569 0.0545644 69.23591 72.548489
    76.285 0.0498024 69.264556 72.64418
    73.549 0.0547689 69.293213 72.751768
    76.049 0.0464477 69.321844 72.873622
    75.413 0.0503854 69.350466 73.012512
    79.352 0.0524846 69.379094 73.172298
    76.971 0.0459709 69.407698 73.358196
    76.657 0.0485164 69.436308 73.577447
    75.685 0.0488818 69.464891 73.841684
    77.826 0.0490986 69.493463 74.168995
    78.527 0.0481762 69.522043 74.589728
    79.754 0.0502274 69.550596 75.153116
    83.182 0.0497802 69.579156 75.934217
    78.626 0.0447916 69.60769 77.04319
    80.256 0.0456376 69.636213 78.621902
    82.085 0.0426883 69.664739 80.836662
    78.782 0.0402734 69.693239 83.849978
    85.681 0.0385222 69.721747 87.768021
    91.869 0.0379097 69.750226 92.593049
    94.809 0.0308003 69.778691 98.12217
    99.358 0.0314594 69.807163 103.848559
    115.938 0.0317628 69.835611 108.824479
    124.692 0.0360747 69.864061 111.734568
    127.07 0.0406642 69.892482 111.551265
    117.258 0.0426003 69.920892 108.353598
    104.98 0.0392274 69.949309 103.257707
    98.316 0.0459118 69.977693 97.546434
    95.661 0.0452886 70.006082 92.120079
    91.218 0.0463079 70.034446 87.43614
    92.278 0.0516529 70.062796 83.668038
    84.011 0.0492294 70.091148 80.797492
    76.904 0.0566624 70.119471 78.70446
    73.106 0.0500702 70.147803 77.228305
    69.204 0.0461488 70.176099 76.202855
    80.651 0.0504307 70.204386 75.49009
    80.142 0.0512793 70.232675 74.984491
    72.555 0.0448295 70.260933 74.613874
    76.662 0.0455986 70.289195 74.332584
    81.346 0.0508408 70.317423 74.1118
    80.351 0.0467899 70.345648 73.934566
    75.182 0.0476102 70.373867 73.789974
    81.051 0.0506579 70.402059 73.670891
    82.944 0.0513025 70.430251 73.572612
    74.912 0.0522927 70.458414 73.491364
    71.415 0.0535093 70.486565 73.42453
    75.142 0.0502049 70.514711 73.369893
    78.809 0.0539577 70.542834 73.32568
    72.922 0.0479234 70.570952 73.290612
    68.322 0.046993 70.59904 73.263496
    79.061 0.0497802 70.627119 73.243527
    79.082 0.0547433 70.655194 73.22998
    78.819 0.0484737 70.683239 73.222261
    76.922 0.0556248 70.711282 73.220014
    76.548 0.0525809 70.739294 73.222882
    73.628 0.0554677 70.767295 73.230705
    71.936 0.0501824 70.795293 73.243382
    68.935 0.0541588 70.823259 73.26088
    76.005 0.0500926 70.851227 73.283331
    77.312 0.0497358 70.879164 73.310914
    74.337 0.054488 70.907099 73.343973
    73.999 0.04899 70.934999 73.382946
    71.033 0.0540581 70.962882 73.428518
    74.874 0.0513956 70.99077 73.481567
    75.003 0.0482821 71.018621 73.543327
    78.004 0.0543864 71.046455 73.615502
    79.951 0.0587695 71.07429 73.700628
    75.969 0.0552593 71.102095 73.802369
    70.095 0.0499583 71.129889 73.925969
    70.074 0.0509787 71.15766 74.079242
    75.458 0.0570147 71.185406 74.272826
    77.885 0.0521257 71.213155 74.521378
    73.23 0.0481551 71.240864 74.843666
    72.299 0.0485591 71.268581 75.261606
    73.899 0.0438217 71.296255 75.800099
    76.681 0.0474651 71.323914 76.482481
    79.502 0.0460894 71.351572 77.328358
    85.49 0.0464677 71.379193 78.34703
    86.457 0.0495588 71.406811 79.526148
    82.202 0.0445838 71.434398 80.82116
    80.172 0.0438401 71.461966 82.128184
    77.203 0.0498024 71.48953 83.270802
    78.126 0.0460498 71.517058 84.015618
    80.734 0.0495367 71.544581 84.163226
    86.964 0.0453272 71.572071 83.673619
    83.662 0.0441353 71.599544 82.694908
    81.473 0.0481551 71.62701 81.461558
    86.738 0.0500254 71.65444 80.1784
    82.385 0.0510017 71.681866 78.978185
    73.28 0.0489683 71.709258 77.92504
    77.601 0.050115 71.73663 77.04313
    78.389 0.0514422 71.763998 76.329637
    75.066 0.0485377 71.791329 75.768262
    73.835 0.0462481 71.818652 75.337022
    76.856 0.0444523 71.845944 75.010636
    82.055 0.0464877 71.873209 74.766125
    85.195 0.0502049 71.900473 74.583067
    85.876 0.0491422 71.927699 74.445104
    80.337 0.0481551 71.954921 74.340159
    76.695 0.0496471 71.982106 74.259124
    73.67 0.0460103 72.009266 74.19587
    77.387 0.0512097 72.036427 74.146034
    82.093 0.0506351 72.063544 74.10654
    81.217 0.0511865 72.090657 74.075396
    78.439 0.049936 72.117732 74.050977
    75.892 0.0621577 72.144788 74.032214
    74.118 0.0535093 72.171835 74.018205
    71.159 0.0495808 72.198844 74.008194
    69.324 0.0510478 72.225843 74.00168
    71.478 0.0508408 72.252809 73.998132
    80.039 0.0519358 72.279749 73.997195
    76.72 0.0530176 72.306686 73.99855
    74.232 0.0546921 72.33358 74.001866
    74.709 0.055052 72.360467 74.006964
    71.716 0.0508179 72.387317 74.013595
    74.622 0.0513723 72.41414 74.021613
    73.141 0.0552073 72.440963 74.030888
    74.871 0.0541588 72.467736 74.041231
    75.304 0.0558089 72.494509 74.052596
    75.215 0.0537578 72.521238 74.064828
    70.185 0.0501824 72.547945 74.077876
    68.827 0.0501824 72.574646 74.091677
    75.728 0.051094 72.601299 74.106112
    75.327 0.0536085 72.627948 74.121182
    74.117 0.057508 72.65456 74.13679
    74.728 0.050003 72.681159 74.152924
    74.226 0.0513258 72.707719 74.169513
    72.753 0.0435115 72.734255 74.18653
    76.751 0.0458725 72.76078 74.203962
    79.24 0.0530665 72.787261 74.221742
    80.761 0.0473619 72.813723 74.239874
    80.883 0.0487954 72.840172 74.258336
    79.452 0.0456376 72.866579 74.277075
    79.565 0.0518412 72.892975 74.296107
    78.575 0.0541085 72.919335 74.315384
    75.694 0.0459118 72.945666 74.334903
    74.306 0.0443213 72.971981 74.35466
    80.217 0.0450009 72.998261 74.374619
    81.564 0.0481339 73.024526 74.394791
    85.668 0.0470134 73.050752 74.415138
    80.205 0.0500702 73.076954 74.435668
    78.106 0.042883 73.103137 74.456378
    81.097 0.0446026 73.129284 74.477234
    84.152 0.049936 73.155417 74.498257
    86.066 0.0493608 73.181506 74.519407
    81.399 0.0463278 73.207567 74.540694
    75.595 0.0490551 73.233621 74.562134
    74.479 0.0448485 73.259629 74.583678
    81.472 0.0456181 73.285626 74.605358
    82.4 0.0494706 73.311578 74.627136
    85.539 0.0450773 73.337499 74.64902
    85.029 0.0439136 73.363412 74.67103
    79.718 0.0476934 73.389281 74.693122
    83.069 0.0492294 73.415136 74.715326
    82.767 0.054488 73.440949 74.73761
    84.585 0.0453272 73.466731 74.759982
    79.564 0.0473619 73.492503 74.784114
    78.288 0.0525327 73.518225 74.806656
    79.459 0.0466889 73.543938 74.8293
    76.415 0.0456376 73.569605 74.852005
    79.43 0.0502725 73.595243 74.874786
    81.218 0.0510248 73.620867 74.897658
    76.555 0.0500926 73.646445 74.920582
    76.49 0.0503854 73.672006 74.943589
    80.758 0.048431 73.697526 74.966652
    80.919 0.0498914 73.72302 74.989785
    83.131 0.0541085 73.748495 75.012995
    77.583 0.054641 73.773924 75.036249
    73.393 0.0489034 73.799341 75.059583
    73.941 0.0453852 73.824709 75.082959
    79.852 0.0448675 73.850049 75.106396
    83.705 0.0539327 73.875367 75.129901
    81.169 0.0561267 73.900646 75.153452
    77.73 0.0508638 73.925906 75.177071
    76.733 0.048817 73.95112 75.20073
    76.828 0.049758 73.976305 75.224444
    79.471 0.0481974 74.001472 75.248226
    80.959 0.0513025 74.026594 75.272045
    75.319 0.0521495 74.051695 75.295927
    70.91 0.0517234 74.076757 75.319853
    75.003 0.0519358 74.10178 75.343821
    77.398 0.0521257 74.126792 75.367863
    75.708 0.0483033 74.151755 75.391934
    74.675 0.0450009 74.176699 75.416068
    75.096 0.0483033 74.201596 75.440238
    78.223 0.0452886 74.22646 75.464455
    79.974 0.0483671 74.251309 75.48874
    76.483 0.0518648 74.276108 75.513052
    78.831 0.049625 74.300887 75.537427
    80.054 0.050003 74.32562 75.561836
    79.266 0.0509787 74.350319 75.586293
    74.868 0.0501375 74.375007 75.61082
    76.415 0.0516764 74.39964 75.635373
    78.33 0.0459118 74.42425 75.659983
    76.138 0.0469726 74.448821 75.684637
    79.706 0.0408947 74.473353 75.709333
    83.261 0.0418883 74.497869 75.734097
    84.738 0.0454626 74.522333 75.75889
    88.745 0.0468102 74.54678 75.783749
    87.451 0.050408 74.571174 75.808639
    85.547 0.0464877 74.595541 75.833586
    79.457 0.0429898 74.619882 75.858592
    83.59 0.0497802 74.644176 75.883635
    87.821 0.0482609 74.668447 75.90874
    79.833 0.0458332 74.692671 75.933885
    78.247 0.0511402 74.716863 75.959085
    80.574 0.0552852 74.741029 75.984348
    73.294 0.053189 74.765149 76.023308
    72.208 0.0520781 74.789245 76.048718
    76.159 0.0486449 74.813296 76.074174
    78.586 0.044284 74.837306 76.09968
    76.995 0.0471769 74.861295 76.125258
    80.826 0.0514189 74.885235 76.150878
    83.535 0.0523406 74.909156 76.176573
    79.884 0.0492513 74.933025 76.202314
    78.771 0.0459118 74.956858 76.228113
    79.723 0.0482609 74.980665 76.253986
    81.652 0.0487739 75.004424 76.279908
    81.33 0.0528471 75.028163 76.305909
    78.127 0.0512561 75.05185 76.331962
    77.795 0.0505896 75.075495 76.358075
    77.506 0.0445085 75.099124 76.384278
    77.448 0.0479234 75.122697 76.410528
    80.177 0.0531644 75.146253 76.436869
    82.057 0.0462481 75.169747 76.463259
    74.796 0.045154 75.193212 76.489731
    81.925 0.0469523 75.216652 76.51629
    85.521 0.0516999 75.240041 76.545684
    78.585 0.0520069 75.263403 76.572401
    78.385 0.0543611 75.286714 76.599191
    81.123 0.0499807 75.309987 76.626061
    74.35 0.0453079 75.333234 76.65303
    71.813 0.0503176 75.356434 76.680076
    78.656 0.0511633 75.379607 76.707221
    76.752 0.04502 75.402724 76.734443
    73.838 0.0479864 75.425804 76.761759
    77.458 0.0466485 75.448863 76.789192
    83.285 0.0466284 75.471863 76.8167
    82.547 0.0473207 75.494844 76.844331
    82.119 0.0522688 75.517768 76.872052
    76.779 0.0432765 75.540656 76.899881
    80.513 0.0475687 75.563514 76.927835
    82.031 0.051606 75.586319 76.955885
    76.891 0.0468507 75.6091 77.103359
    77.052 0.0489467 75.631826 77.131996
    81.936 0.0514422 75.654514 77.160759
    79.264 0.0492732 75.677172 77.189668
    78.478 0.050408 75.699781 77.218698
    76.225 0.0464077 75.722362 77.24788
    75.814 0.0462879 75.744886 77.277192
    78.603 0.0454626 75.767373 77.306655
    86.008 0.0490986 75.789829 77.336284
    84.897 0.0481974 75.812235 77.366059
    77.6 0.0442654 75.83461 77.396011
    82.979 0.046993 75.856931 77.426122
    87.536 0.0472795 75.879216 77.456413
    81.54 0.049758 75.901466 77.486898
    81.008 0.04899 75.923662 77.517558
    77.789 0.0452694 75.945835 77.548433
    81.381 0.046709 75.96795 77.579503
    82.754 0.0499807 75.990022 77.610782
    79.014 0.0520069 76.012069 77.642308
    78.521 0.0481762 76.03406 77.674049
    75.817 0.0474651 76.056017 77.70604
    78.108 0.0527743 76.077925 77.738285
    80.568 0.0495588 76.099786 77.770789
    82.029 0.0531644 76.121621 77.803594
    80.745 0.0474238 76.143401 77.836677
    78.367 0.0453272 76.165142 77.870074
    80.022 0.0473825 76.18684 77.903801
    82.636 0.0478815 76.20849 77.937866
    84.272 0.0510478 76.230107 77.972311
    83.426 0.0478605 76.251669 78.007128
    79.724 0.0490551 76.2732 78.042371
    79.074 0.0503402 76.294682 78.078056
    79.249 0.0508638 76.316112 78.114202
    74.546 0.0484737 76.337516 78.150882
    78.082 0.0514189 76.358865 78.188096
    82.506 0.048817 76.380178 78.225918
    78.882 0.0468102 76.401434 78.264385
    74.911 0.0398246 76.422646 78.303564
    81.575 0.0411273 76.443832 78.343563
    87.151 0.0421294 76.464955 78.384415
    86.075 0.0454045 76.48605 78.426276
    89.453 0.0451156 76.507088 78.469246
    88.951 0.0455403 76.528077 78.520164
    80.482 0.0413114 76.549039 78.565924
    87.751 0.0487093 76.569942 78.613398
    91.034 0.0506807 76.590809 78.66299
    81.611 0.0454239 76.611624 78.715211
    78.153 0.0429542 76.632389 78.770878
    85.762 0.0468102 76.653126 78.831373
    91.321 0.0450391 76.673803 78.898782
    87.681 0.0498024 76.694444 78.976574
    78.428 0.0424075 76.715026 79.069766
    78.516 0.0463677 76.735566 79.18534
    79.086 0.0481974 76.756074 79.332012
    86.253 0.0451924 76.776518 79.518829
    84.956 0.0398246 76.796933 79.753883
    80.507 0.0463677 76.817289 80.040549
    85.822 0.0472179 76.837596 80.374486
    89.871 0.0421121 76.857868 80.738113
    89.563 0.0437667 76.878087 81.092382
    86.448 0.0446214 76.898269 81.374037
    85.385 0.0434028 76.918386 81.51121
    92.348 0.0460498 76.938462 81.470923
    89.187 0.0468304 76.958506 81.287476
    82.182 0.0418027 76.978483 81.032973
    84.888 0.0466889 76.998432 80.770412
    87.715 0.0475272 77.018318 80.538387
    84.889 0.046268 77.038156 80.354261
    85.575 0.0480075 77.057964 80.222304
    88.03 0.0519358 77.077708 80.139029
    83.199 0.0496471 77.097413 80.096483
    75.694 0.0479654 77.117061 80.085658
    77.388 0.0469523 77.136665 80.097968
    88.099 0.0476518 77.156228 80.126615
    80.496 0.0486449 77.175731 80.166654
    75.148 0.0523406 77.195197 80.214838
    79.033 0.051349 77.214602 80.269171
    76.626 0.0539327 77.233962 80.328415
    77.463 0.0494706 77.253283 80.391935
    78.15 0.0415475 77.272545 80.45928
    77.649 0.0528471 77.291766 80.530275
    87.216 0.0489034 77.310932 80.604843
    86.509 0.047631 77.330049 80.682886
    72.402 0.0508179 77.349124 80.764495
    77.742 0.0423029 77.368143 80.849644
    80.825 0.0436571 77.38712 80.938479
    80.357 0.0449627 77.406037 81.031154
    84.207 0.040403 77.424905 81.127752
    86.674 0.0424599 77.443735 81.22855
    89.284 0.0446403 77.462502 81.333653
    91.838 0.0417344 77.48123 81.443365
    92.31 0.0429008 77.499902 81.558002
    90.648 0.0447726 77.518519 81.677759
    89.796 0.0425827 77.537097 81.803101
    85.565 0.0437484 77.555616 81.934258
    86.367 0.0428298 77.57409 82.071719
    88.295 0.0444335 77.592508 82.215997
    85.568 0.0453658 77.610879 82.367462
    88.713 0.0448865 77.629203 82.526814
    81.525 0.040517 77.647471 82.694494
    80.2 0.0448295 77.665694 82.871272
    84.096 0.0479654 77.683853 83.057972
    90.935 0.0433305 77.701965 83.255249
    90.359 0.0406642 77.720041 83.464237
    86.413 0.0431686 77.73805 83.685711
    89.435 0.0498246 77.756019 83.920944
    87.928 0.0442468 77.773924 84.171329
    89.548 0.042495 77.791778 84.438034
    83.965 0.0405986 77.809592 84.722964
    92.104 0.0395557 77.827342 85.027585
    93.201 0.0472179 77.845053 85.354097
    84.278 0.0472384 77.862702 85.704986
    88.411 0.0398405 77.880296 86.082475
    90.628 0.0420948 77.897847 86.489962
    86.847 0.0389184 77.915341 86.930361
    93.722 0.0390107 77.932785 87.407782
    96.109 0.0426531 77.950175 87.926985
    95.233 0.0398087 77.967511 88.492517
    96.279 0.0415306 77.984795 89.110994
    94.117 0.0409444 78.002024 89.788625
    95.857 0.0438952 78.019213 90.533851
    91.151 0.0412443 78.036331 91.356654
    98.065 0.0416663 78.053403 92.267295
    100.269 0.042883 78.070428 93.280152
    91.696 0.0364476 78.087391 94.409924
    93.76 0.0370677 78.104308 95.676362
    91.676 0.0358429 78.121165 97.103825
    99.798 0.0401766 78.137966 98.719804
    107.268 0.0350029 78.154727 100.56348
    107.845 0.0335809 78.171419 102.68141
    105.204 0.0314482 78.188074 105.140688
    113.065 0.0324065 78.204657 108.035128
    116.654 0.0283513 78.221188 111.491914
    114.82 0.0266469 78.237678 115.702116
    121.527 0.0234804 78.254103 120.925022
    139.303 0.0206138 78.270484 127.528428
    144.076 0.0196377 78.286801 136.005187
    158.757 0.0162693 78.303061 146.963356
    172.552 0.0144115 78.319279 161.155027
    201.974 0.0127764 78.335428 179.379197
    228.313 0.0115051 78.351535 202.4582
    261.063 0.0102548 78.36758 231.101577
    289.179 0.009992 78.38357 265.659254
    320.724 0.0084633 78.399512 305.973471
    361.17 0.0081323 78.415387 350.758193
    395.151 0.007837 78.431214 397.076467
    452.16 0.0074457 78.446988 439.554807
    489.744 0.0083538 78.462702 470.458461
    507.268 0.0092669 78.478364 482.205599
    499.818 0.0099185 78.493967 471.388943
    473.262 0.0118896 78.509519 441.173016
    417.066 0.0143254 78.525005 399.05469
    371.699 0.0164071 78.540443 352.828067
    326.905 0.0198765 78.555829 307.9446
    273.086 0.021262 78.571152 267.504753
    219.653 0.0224036 78.586424 232.769815
    198.986 0.0251394 78.601637 203.954607
    190.332 0.0245828 78.616788 180.726563
    163.301 0.0272394 78.631892 162.374322
    148.739 0.0302247 78.646936 148.107428
    147.941 0.0327001 78.661929 137.095656
    136.758 0.0345362 78.67686 128.592538
    138.648 0.0347943 78.691724 121.985019
    127.185 0.0344593 78.706551 116.772218
    116.7 0.0350948 78.721309 112.590436
    115.939 0.0384769 78.736018 109.168271
    106.627 0.0378654 78.750659 106.314848
    104.008 0.0382066 78.765246 103.901208
    103.026 0.0435115 78.779784 101.831019
    101.17 0.0390724 78.794258 100.03999
    96.874 0.0424075 78.80868 98.477406
    102.453 0.0404518 78.823034 97.104913
    101.078 0.0406478 78.837337 95.894809
    95.041 0.0432045 78.851583 94.821877
    99.265 0.0411106 78.865773 93.868173
    93.959 0.0392118 78.879905 93.016965
    89.878 0.04253 78.893976 92.254428
    98.635 0.0387044 78.907992 91.570296
    100.991 0.0373404 78.921948 90.954103
    93.94 0.0416663 78.935846 90.398551
    95.465 0.0434933 78.949689 89.896251
    96.697 0.0416493 78.96347 89.440949
    91.605 0.0377038 78.977189 89.028117
    90.037 0.042216 78.990859 88.65271
    100.696 0.0469523 79.004462 88.311379
    99.269 0.050408 79.018015 88.00046
    87.725 0.0412443 79.031502 87.716801
    84.895 0.0436024 79.044932 87.458236
    82.948 0.0359245 79.05831 87.222072
    84.832 0.0466889 79.071616 87.006656
    91.028 0.0452694 79.084877 86.810016
    90.582 0.0453465 79.098067 86.630426
    90.809 0.0361709 79.111207 86.466801
    86.095 0.0422507 79.124288 86.317578
    92.975 0.0378802 79.137305 86.181917
    97.904 0.0433847 79.150269 86.058669
    92.997 0.0436936 79.163165 85.946843
    92.48 0.0416663 79.176008 85.845884
    91.225 0.0432765 79.188787 85.754823
    88.182 0.042972 79.201509 85.673248
    89.767 0.0414292 79.214174 85.600443
    84.713 0.0381172 79.226775 85.535828
    87.066 0.036968 79.239314 85.479118
    95.276 0.0435115 79.251801 85.429705
    104.441 0.0477143 79.264218 85.387386
    100.425 0.0365592 79.276589 85.351722
    87 0.0447158 79.288885 85.322352
    90.645 0.0448105 79.301129 85.299177
    94.57 0.0412276 79.313311 85.281777
    90.883 0.0420431 79.325432 85.270106
    86.379 0.0432765 79.337503 85.263874
    87.249 0.0397294 79.349497 85.262875
    91.618 0.0386587 79.361434 85.26712
    95.323 0.0427236 79.373324 85.276339
    102.126 0.0426355 79.38514 85.290561
    93.923 0.0419398 79.396899 85.309605
    92.337 0.0422334 79.408596 85.333405
    92.625 0.0416663 79.420234 85.362034
    86.38 0.0448485 79.431814 85.395312
    89.077 0.0460894 79.443325 85.433366
    97.914 0.0459512 79.454785 85.476098
    87.503 0.0443774 79.46618 85.523528
    80.293 0.0371106 79.477507 85.575803
    87.094 0.0449627 79.488783 85.632832
    97.391 0.0422681 79.499992 85.694829
    94.782 0.0427236 79.511147 85.76176
    92.727 0.041044 79.52223 85.83374
    90.641 0.0407957 79.533253 85.911015
    95.881 0.0411607 79.544224 85.993568
    98.962 0.0480706 79.555126 86.081713
    98.734 0.045794 79.565969 86.175493
    89.648 0.0393208 79.576747 86.275152
    86.329 0.043566 79.587463 86.381043
    91.973 0.0405333 79.598127 86.493244
    94.738 0.0405007 79.608721 86.612218
    88.497 0.0368687 79.619252 86.884703
    87.54 0.0370963 79.629722 87.018352
    96.969 0.0435296 79.640131 87.159854
    99.402 0.0387959 79.650481 87.30942
    92.724 0.0374561 79.660763 87.467743
    98.796 0.038028 79.670989 87.635143
    102.523 0.041044 79.681147 87.812272
    100.931 0.0360474 79.691241 87.999929
    92.785 0.0404355 79.701278 88.198568
    100.888 0.040032 79.711251 88.409248
    99.24 0.0362812 79.721169 88.632589
    98.101 0.0396977 79.731013 88.869661
    97.828 0.0395086 79.740795 89.12176
    96.297 0.0416833 79.750522 89.389779
    99.326 0.0391963 79.760185 89.675435
    99.621 0.0384166 79.769783 89.979913
    96.295 0.0404844 79.779315 90.305107
    93.471 0.0366853 79.788787 90.653236
    97.965 0.0374417 79.798197 91.026078
    103.739 0.0389184 79.807545 91.426657
    99.027 0.0426003 79.816829 91.857378
    101.548 0.0374272 79.826045 92.321791
    96.278 0.040697 79.835205 92.824084
    97.986 0.0378949 79.8443 93.368058
    101.33 0.0413282 79.853331 93.959575
    99.927 0.0387501 79.8623 94.603985
    92.486 0.0397611 79.871202 95.308794
    98.484 0.038492 79.880042 96.083123
    95.158 0.0404681 79.888822 96.936468
    98.065 0.0367275 79.897533 97.882831
    100.509 0.0378802 79.906184 98.937445
    103.477 0.0358565 79.914774 100.121977
    102.095 0.036061 79.923291 101.465153
    102.361 0.0349245 79.931752 103.002524
    102.635 0.0365592 79.94015 104.785923
    108.262 0.0331542 79.948482 106.879876
    109.311 0.0327712 79.956749 109.373229
    119.69 0.0311822 79.964957 112.38118
    115.391 0.0294719 79.973095 116.041366
    118.557 0.0269628 79.981173 120.528123
    128.755 0.0279545 79.989185 126.030388
    135.656 0.0244676 79.997135 132.760769
    138.962 0.0240818 80.005015 140.935449
    150.02 0.0227153 80.012843 150.732116
    148.719 0.0194248 80.020594 162.290889
    162.779 0.0182467 80.028291 175.607612
    185.606 0.0171997 80.035921 190.483686
    198.81 0.0161866 80.043479 206.359299
    214.998 0.0155355 80.050982 222.096778
    231.327 0.0156172 80.058413 235.949034
    238.55 0.0157468 80.06579 245.722107
    244.748 0.0172177 80.073095 249.581492
    246.32 0.0167443 80.080336 246.950939
    238.076 0.0191039 80.087514 238.88397
    236.966 0.0191304 80.094625 227.453895
    215.575 0.0199439 80.101677 214.818241
    198.859 0.0213429 80.108655 202.545161
    203.67 0.0205665 80.115578 191.464036
    194.041 0.02229 80.122434 181.917012
    184.999 0.0235309 80.129223 173.764134
    175.264 0.0237416 80.13595 166.802686
    165.485 0.0238813 80.142609 160.925157
    165.067 0.0248783 80.1492 156.17545
    162.005 0.0263535 80.155736 152.641781
    160.182 0.0268569 80.1622 150.348131
    154.821 0.0243379 80.168602 149.265661
    149.71 0.0270961 80.174934 149.332893
    149.602 0.0246988 80.181207 150.492197
    147.895 0.0243228 80.187416 152.702591
    149.252 0.0232731 80.19355 155.957305
    152.772 0.0203616 80.199632 160.281236
    155.959 0.019927 80.205644 165.751666
    160.155 0.018536 80.211585 172.507269
    175.675 0.0172675 80.217468 180.752778
    201.394 0.0156602 80.223277 190.828589
    215.777 0.014377 80.229027 203.242249
    227.028 0.0124146 80.234714 218.83951
    236.591 0.011085 80.24033 239.122513
    258.282 0.0096023 80.245888 266.078747
    300.057 0.0077476 80.251372 303.339723
    346.437 0.0060083 80.256799 355.970689
    383.253 0.004612 80.262152 430.875319
    472.054 0.0036624 80.267445 536.445674
    622.586 0.0029121 80.272676 681.210328
    773.858 0.0023521 80.277832 872.381973
    1016.534 0.0019669 80.282932 1112.339339
    1350.563 0.0017724 80.287957 1395.656068
    1688.89 0.001699 80.292925 1703.513603
    2005.599 0.0017313 80.297826 1995.828671
    2265.441 0.0019785 80.302655 2209.701195
    2418.969 0.0024147 80.307424 2277.712155
    2296.596 0.0030615 80.312124 2174.21873
    2024.266 0.0039038 80.31676 1937.214203
    1638.859 0.0051802 80.321333 1636.799207
    1262.297 0.0064061 80.325834 1331.330584
    961.276 0.0083615 80.330271 1055.906007
    766.574 0.0102714 80.334646 825.915918
    607.699 0.012215 80.338954 644.68443
    473.92 0.012585 80.343195 508.604495
    376.98 0.014298 80.347372 409.917375
    331.095 0.0169807 80.351483 340.018592
    291.475 0.0179979 80.355526 290.756747
    249.311 0.0197983 80.359501 255.592651
    231.319 0.021065 80.363417 229.82063
    208.248 0.022013 80.367261 210.212631
    193.096 0.0232164 80.371043 194.761
    179.39 0.0238813 80.374755 182.197407
    164.874 0.0288348 80.3784 171.739367
    170.65 0.0286206 80.381981 162.902441
    155.282 0.0289921 80.385497 155.339772
    139.135 0.0308653 80.388949 148.819978
    138.134 0.0325117 80.392332 143.156875
    126.723 0.0327594 80.395649 138.206433
    118.436 0.0314929 80.398897 133.862027
    122.313 0.0289133 80.402084 130.027144
    126.207 0.0315152 80.405206 126.632123
    126.373 0.0338284 80.408255 123.613084
    121.249 0.0305211 80.411243 120.91773
    113.707 0.0332268 80.414166 118.506978
    123.96 0.0323366 80.41702 116.342279
    122.832 0.0352531 80.419806 114.396525
    119.649 0.0358158 80.422531 112.642853
    115.206 0.0366853 80.425184 111.058925
    107.159 0.0368263 80.427774 109.628362
    103.679 0.0388112 80.430298 108.3337
    110.057 0.0369396 80.432757 107.163373
    103.897 0.0359654 80.435144 106.10488
    99.837 0.0362674 80.437472 105.147977
    102.566 0.0390416 80.43973 104.285468
    107.642 0.0407957 80.441918 103.509091
    105.025 0.0368687 80.444048 102.814135
    99.774 0.0360747 80.446102 102.194782
    102.147 0.037025 80.4481 101.646768
    110.041 0.0393208 80.450025 101.2459
    110.339 0.0365872 80.451878 100.832391
    99.647 0.0356941 80.45368 100.48377
    98.598 0.0388877 80.455404 100.198347
    106.871 0.043566 80.457067 99.976041
    110.263 0.0393364 80.45866 99.817778
    98.396 0.0393832 80.460191 99.724646
    91.493 0.0419398 80.461652 99.699976
    93.258 0.0377185 80.463049 99.746495
    101.349 0.0394458 80.464377 99.869342
    106.05 0.0382515 80.465637 100.074675
    98.726 0.0409776 80.466838 100.37051
    104.865 0.0384166 80.467967 100.768346
    99.17 0.0356402 80.469028 101.280888
    93.347 0.0350292 80.470028 101.927275
    98.314 0.0371249 80.470959 102.7312
    105.29 0.0347943 80.471827 103.726056
    108.493 0.0323832 80.472626 104.958461
    106.965 0.0309958 80.473353 106.48815
    105.735 0.0317968 80.47402 108.400441
    118.248 0.0249176 80.474618 110.802914
    124.023 0.0275386 80.475148 113.837628
    134.269 0.0253641 80.475622 117.682511
    134.096 0.0255346 80.476016 122.540046
    143.075 0.0254126 80.476354 128.650179
    145.537 0.0210345 80.476619 136.251852
    144.431 0.0196928 80.476817 145.585328
    155.51 0.0188478 80.476953 156.852858
    177.939 0.0179641 80.477028 170.140277
    190.46 0.0159785 80.477025 185.384157
    199.981 0.0161291 80.476957 202.168287
    218.02 0.0152303 80.47683 219.584634
    224.806 0.0151629 80.476634 235.931027
    245.97 0.0149449 80.476366 248.963089
    267.808 0.016779 80.476046 256.053201
    264.428 0.0186018 80.475646 255.491269
    246.059 0.0189413 80.475181 247.394868
    228.007 0.0205783 80.474652 233.610605
    215.968 0.0242018 80.474061 216.748422
    199.613 0.0248 80.473399 199.088117
    182.486 0.0253237 80.472669 182.204631
    167.472 0.0308111 80.471877 166.933731
    158.732 0.0312594 80.471013 153.620474
    141.38 0.0331663 80.470092 142.334224
    131.816 0.0334215 80.469097 132.947345
    121.105 0.0326293 80.468037 125.267914
    117.252 0.0324065 80.466915 119.050166
    116.846 0.0354392 80.465723 114.045137
    117.973 0.0353992 80.464467 110.026849
    119.319 0.0387653 80.463142 106.785436
    116.473 0.0398246 80.461752 104.152941
    104.33 0.0386891 80.4603 101.988904
    95.907 0.0392896 80.458776 100.184972
    98.807 0.0402734 80.457185 98.661799
    103.995 0.0372109 80.455535 97.356924
    104.248 0.040961 80.453815 96.227138
    105.483 0.0398564 80.45203 95.238385
    100.559 0.0377478 80.450179 94.365409
    100.138 0.0420603 80.448258 93.590167
    98.201 0.0438401 80.446273 92.896931
    94.226 0.0414629 80.444225 92.274733
    92.779 0.0408452 80.442108 91.713486
    96.56 0.0414629 80.439927 91.205061
    94.596 0.0433125 80.437676 90.743333
    91.049 0.0403868 80.435363 90.322164
    87.908 0.0422334 80.432986 89.937289
    94.488 0.0432945 80.430539 89.584318
    98.107 0.0461092 80.42803 89.259631
    98.436 0.040615 80.425452 88.96049
    85.031 0.0402249 80.422809 88.683917
    82.614 0.0398723 80.420101 88.427949
    86.508 0.0363365 80.417324 88.190367
    92.575 0.0415306 80.414486 87.969355
    102.32 0.0414798 80.411577 87.763542
    97.499 0.0423726 80.40861 87.571342
    94.611 0.0450009 80.40557 87.391757
    96.188 0.0419226 80.402465 87.223571
    86.44 0.0437851 80.399297 87.065791
    86.714 0.0450391 80.396063 86.917686
    86.205 0.0430076 80.392766 86.778326
    87.555 0.0444148 80.389396 86.647182
    87.78 0.0406314 80.385967 86.523538
    87.293 0.043439 80.382465 86.406809
    92.334 0.0405496 80.378907 86.296587
    92.983 0.043097 80.375285 86.192291
    90.32 0.0430255 80.37159 86.093627
    84.817 0.0449246 80.367831 86.000138
    84.71 0.0409776 80.364007 85.91148
    87.946 0.0390262 80.360119 85.827394
    93.255 0.0442282 80.356167 85.74751
    95.012 0.0408287 80.352147 85.671659
    88.971 0.0422855 80.348058 85.599545
    90.401 0.0460301 80.343909 85.530923
    94.852 0.0433847 80.339691 85.489456
    91.366 0.0418027 80.335414 85.427361
    92.033 0.0442096 80.331067 85.368262
    88.075 0.0491422 80.326658 85.311954
    87.331 0.0494486 80.32218 85.258292
    86.661 0.0451348 80.317644 85.207174
    85.363 0.0467899 80.31304 85.158416
    82.645 0.0498246 80.30837 85.111965
    84.955 0.0457744 80.303634 85.067667
    83.233 0.04239 80.298831 85.025435
    82.893 0.0464877 80.293968 84.985194
    82.345 0.0468304 80.289038 84.946815
    81.864 0.0432405 80.284042 84.910265
    81.095 0.0419914 80.278986 84.87545
    88.478 0.0445461 80.27386 84.861503
    96.494 0.0388112 80.268672 84.830001
    96.027 0.0424425 80.263421 84.800015
    99.163 0.042495 80.258099 84.771522
    95.108 0.0442468 80.252718 84.744448
    89.199 0.0439136 80.24727 84.718751
    85.54 0.041044 80.241758 84.694389
    87.235 0.0430612 80.236186 84.671302
    91.62 0.040048 80.23054 84.649467
    92.533 0.0397928 80.224842 84.628841
    95.712 0.039057 80.219066 84.609382
    96.883 0.0406806 80.213239 84.591077
    96.596 0.0408287 80.207343 84.573866
    89.026 0.0414798 80.201377 84.557742
    89.709 0.0397928 80.195354 84.542677
    97.957 0.0412778 80.189261 84.528631
    97.179 0.0407134 80.183107 84.515601
    91.171 0.0439504 80.176896 84.503555
    91.388 0.0431686 80.17061 84.492475
    91.284 0.0426003 80.164267 84.48234
    90.355 0.0436024 80.157852 84.473141
    90.23 0.0415136 80.151378 84.464858
    93.405 0.0431686 80.144847 84.457479
    93.326 0.0426355 80.138239 84.450985
    89.543 0.0420948 80.131577 84.445369
    84.759 0.0410606 80.12485 84.440634
    85.418 0.0393676 80.118059 84.436751
    92.358 0.0438217 80.111206 84.433718
    91.888 0.0494926 80.10428 84.431526
    89.16 0.047095 80.097301 84.430179
    87.19 0.0465279 80.090254 84.429664
    91.052 0.0413114 80.08314 84.429973
    84.102 0.0404844 80.075975 84.431119
    83.113 0.0435296 80.068735 84.433083
    87.096 0.042759 80.061439 84.435867
    89.965 0.0459118 80.054072 84.439484
    91.586 0.0447726 80.046649 84.443922
    86.934 0.0430255 80.039162 84.449185
    89.647 0.0449436 80.03161 84.455278
    90.295 0.0425476 80.023996 84.462194
    89.674 0.0399201 80.016315 84.469961
    86.867 0.0415814 80.008582 84.478567
    91.486 0.0470542 80.00078 84.488017
    92.722 0.0505214 79.992908 84.498316
    85.822 0.0443961 79.984985 84.509484
    82.227 0.0452309 79.976989 84.521525
    87.281 0.0437851 79.968932 84.534437
    85.792 0.0473619 79.960823 84.548257
    83.387 0.0569875 79.952644 84.562973
    80.506 0.0571237 79.944403 84.578597
    82.764 0.051349 79.936093 84.595166
    87.91 0.0536085 79.927729 84.612671
    87.575 0.0557036 79.919305 84.631147
    86.019 0.0538826 79.910812 84.650592
    83.266 0.05634 79.902264 84.671031
    86.29 0.0593725 79.893642 84.692497
    82.434 0.0507721 79.884971 84.714993
    82.727 0.0552852 79.87623 84.738548
    82.444 0.0492513 79.86743 84.763185
    85.055 0.0553894 79.85857 84.788922
    90.88 0.05634 79.849641 84.815803
    87.189 0.0505441 79.840657 84.843831
    81.984 0.0533118 79.831609 84.873057
    85.746 0.0525086 79.822497 84.903495
    85.765 0.0526775 79.813331 84.935181
    85.239 0.0504307 79.804097 84.968176
    84.783 0.0504987 79.794804 85.00247
    89.881 0.0500926 79.785449 85.038138
    84.404 0.0525568 79.77603 85.075198
    80.721 0.0449246 79.766559 85.113699
    87.798 0.0485806 79.757014 85.153708
    97.775 0.0551296 79.747414 85.19523
    99.612 0.053683 79.737757 85.238357
    90.94 0.0528471 79.728033 85.283113
    84.283 0.0542851 79.718256 85.329558
    83.175 0.0502049 79.708406 85.377778
    86.604 0.0521972 79.698506 85.427794
    89.839 0.0509327 79.68854 85.479706
    83.225 0.0559674 79.67851 85.533562
    88.305 0.0539828 79.668425 85.589433
    88.022 0.0526291 79.658276 85.647449
    85.108 0.0529932 79.648067 85.707615
    89.267 0.0516294 79.637807 85.770088
    86.822 0.0508867 79.627474 85.834916
    88.406 0.0483458 79.617088 85.9022
    87.864 0.0491422 79.606636 85.972107
    90.174 0.0517469 79.596131 86.044663
    89.118 0.0532381 79.585564 86.120756
    93.76 0.0543611 79.574927 86.199071
    90.778 0.0532381 79.564244 86.280451
    86.174 0.0499583 79.553491 86.365095
    84.333 0.0482185 79.542686 86.453071
    90.996 0.0477769 79.531819 86.544617
    95.931 0.0501824 79.520891 86.639882
    94.989 0.0541588 79.509903 86.739032
    93.725 0.0567975 79.498851 86.842367
    90.247 0.0538076 79.487747 86.949988
    82.906 0.0545644 79.476586 87.062226
    80.038 0.0565546 79.465359 87.1793
    85.806 0.0536582 79.454077 87.30146
    82.553 0.0532626 79.442728 87.429116
    87.253 0.051606 79.431327 87.562447
    87.619 0.0563133 79.41987 87.701917
    88.447 0.0527986 79.408345 87.847878
    89.403 0.0534846 79.396767 88.000699
    85.146 0.055651 79.385129 88.160986
    81.87 0.0527259 79.373436 88.329044
    88.362 0.0543864 79.36168 88.505549
    88.869 0.0643527 79.349861 88.691089
    81.93 0.0531644 79.337996 88.886249
    81.223 0.0553113 79.326059 89.091929
    81.954 0.0478396 79.314075 89.308708
    85.67 0.0458921 79.302027 89.537629
    88.188 0.0494706 79.289921 89.779689
    83.631 0.0504307 79.277762 90.035859
    86.084 0.0436024 79.265536 90.307615
    95.052 0.0440612 79.253258 90.596026
    97.882 0.0438034 79.240923 90.902849
    101.506 0.0465078 79.228526 91.229848
    104.211 0.0483246 79.216075 91.578797
    99.634 0.0415475 79.203565 91.952284
    92.317 0.0516294 79.191001 92.352418
    101.953 0.0507493 79.178379 92.782386
    99.656 0.0458136 79.165688 93.245601
    92.03 0.0471974 79.152953 93.745585
    91.693 0.0502499 79.140149 94.287308
    93.53 0.0496914 79.127303 94.875329
    94.878 0.0468304 79.11439 95.516055
    93.285 0.0475895 79.101423 96.216803
    92.787 0.0494266 79.088397 96.985377
    95.307 0.0521972 79.075316 97.832594
    96.285 0.0460894 79.062178 98.769357
    89.468 0.0436571 79.048989 99.810575
    91.084 0.0420776 79.035733 100.974057
    98.324 0.0437301 79.022428 102.279965
    104.163 0.0440242 79.009058 103.756041
    107.353 0.0414967 78.995641 105.433517
    109.277 0.0393052 78.982168 107.355791
    109.119 0.0390262 78.968633 109.580762
    109.481 0.0363227 78.955047 112.186185
    111.024 0.0339782 78.941395 115.294917
    119.343 0.036798 78.927698 119.090893
    121.404 0.0342682 78.913948 123.881521
    123.205 0.0276394 78.900127 130.159172
    135.904 0.0250837 78.886266 138.676631
    149.757 0.0219804 78.872341 150.556205
    162.103 0.0196212 78.858362 167.278681
    175.135 0.0166708 78.844334 190.654964
    198.971 0.0137211 78.830239 222.58699
    238.297 0.0112717 78.816099 264.571691
    282.109 0.0098205 78.801893 317.250479
    326.076 0.0088732 78.787645 379.401709
    410.453 0.0080769 78.773341 446.99789
    491.705 0.0084664 78.758969 511.55474
    566.306 0.0090807 78.744556 559.33463
    586.235 0.0103341 78.730079 575.673519
    569.432 0.012585 78.715557 554.569847
    518.433 0.0152153 78.700977 504.033105
    426.576 0.0176177 78.686336 439.126287
    348.362 0.0213055 78.67165 372.88182
    298.599 0.0232802 78.656901 312.950435
    254.299 0.0280389 78.642106 262.914849
    213.948 0.030671 78.627254 223.55728
    177.084 0.0296753 78.612342 194.080258
    156.794 0.0346262 78.597387 172.903234
    155.006 0.0360337 78.582367 158.103987
    143.659 0.0357211 78.567304 147.940743
    131.322 0.0389953 78.552185 140.972235
    126.903 0.0432585 78.537008 136.148507
    120.534 0.0369112 78.521782 132.771415
    111.823 0.0396819 78.506498 130.387269
    117.113 0.0383564 78.491166 128.724802
    117.382 0.0393676 78.475784 127.616
    111.697 0.0400801 78.460341 126.956319
    118.298 0.0354525 78.444853 126.684326
    116.347 0.0386739 78.429299 126.756822
    120.67 0.0398723 78.413711 127.1489
    121.123 0.036295 78.398058 127.846744
    110.137 0.0363642 78.382348 128.845121
    114.17 0.0356267 78.366602 130.153773
    125.324 0.0379244 78.350784 131.791409
    124.179 0.0352399 78.33493 133.793268
    128.082 0.035346 78.319024 136.216888
    128.927 0.0315376 78.303054 139.144159
    128.492 0.0328544 78.287044 142.703724
    126.799 0.0280671 78.27097 147.070645
    133.07 0.0262511 78.254855 152.485276
    151.493 0.0274474 78.238688 159.255653
    164.076 0.0247532 78.222459 167.753483
    165.21 0.0217605 78.206192 178.398993
    179.663 0.0207865 78.189864 191.581105
    192.401 0.0180754 78.173491 207.588549
    201.94 0.0150699 78.15707 226.42125
    223.521 0.014746 78.140586 247.602501
    263.162 0.0142163 78.12406 269.940328
    299.221 0.0141622 78.107477 291.372764
    321.769 0.0146426 78.090852 309.258439
    336.763 0.0139522 78.074174 321.01941
    334.683 0.015625 78.057441 325.312462
    321.734 0.0153361 78.040664 323.149197
    310.868 0.0157666 78.023825 317.66323
    308.39 0.0149595 78.00695 312.351281
    303.528 0.0135334 77.99002 309.925939
    292.4 0.0124617 77.973029 312.04508
    303.672 0.011057 77.956007 319.789666
    331.901 0.009459 77.93892 334.078726
    382.528 0.0087002 77.921791 355.963123
    419.719 0.0073352 77.904614 387.224624
    472.847 0.0059777 77.887379 430.727785
    527.658 0.0048052 77.870111 491.144923
    611.735 0.0039441 77.852771 575.531993
    744.386 0.003205 77.835402 693.371507
    926.094 0.002632 77.817981 856.73941
    1131.472 0.0021272 77.800501 1078.524491
    1378.44 0.0017036 77.78298 1370.84399
    1685.748 0.0014501 77.765404 1741.602008
    2103.053 0.0012235 77.747787 2189.039192
    2630.726 0.0011318 77.730121 2696.781647
    3230.138 0.0011193 77.712395 3221.642879
    3803.643 0.0011483 77.694635 3684.835931
    4078.184 0.0013108 77.676814 3976.245778
    4165.477 0.0015529 77.658957 4001.625984
    3927.523 0.0019086 77.64105 3751.714171
    3468.055 0.0024846 77.623086 3309.922889
    2869.273 0.0032097 77.605086 2788.353588
    2248.008 0.0039496 77.587029 2272.647591
    1748.778 0.0048704 77.568931 1811.827274
    1398.486 0.0061293 77.550789 1425.960837
    1112.207 0.0073516 77.53259 1119.005324
    894.532 0.0091171 77.514352 884.224081
    722.746 0.0101456 77.496052 709.932776
    591.174 0.0114094 77.477724 583.144213
    493.256 0.0125288 77.459346 491.299088
    431.039 0.0135303 77.440907 424.239256
    401.535 0.0165467 77.422439 374.158259
    366.588 0.0188944 77.403906 335.608141
    323.071 0.0202689 77.385347 305.027573
    266.899 0.0204783 77.366731 280.053958
    243.251 0.0246291 77.348064 259.231097
    223.832 0.024376 77.329366 241.572442
    210.389 0.0267603 77.3106 226.409751
    196.174 0.0281802 77.291809 213.289424
    187.681 0.0271319 77.27297 201.841434
    170.664 0.0280483 77.25407 191.804496
    164.606 0.0310724 77.235141 182.952077
    164.143 0.0328187 77.216153 175.102089
    158.187 0.0353992 77.197131 168.11835
    154.433 0.0350554 77.178063 161.871907
    142.119 0.036295 77.15894 156.269966
    136.851 0.0374127 77.139783 151.224623
    129.642 0.0373549 77.12057 146.662503
    124.297 0.0375724 77.101325 142.529166
    128.483 0.0372252 77.082034 138.768524
    124.808 0.038147 77.062689 135.341429
    119.822 0.0387044 77.043307 132.208013
    127.246 0.0423726 77.023871 129.33426
    120.41 0.0402249 77.004404 126.695595
    115.995 0.0402249 76.984893 124.264423
    112.651 0.0430076 76.965327 122.022322
    113.045 0.0433125 76.945725 119.949167
    110.716 0.0417004 76.926067 118.027455
    104.457 0.0413282 76.906384 116.245047
    103.85 0.0438584 76.886653 114.587008
    107.876 0.0424075 76.866867 113.043966
    111.864 0.0394615 76.847048 111.604848
    103.964 0.0416153 76.827182 110.259896
    108.667 0.0464677 76.80728 109.002678
    107.033 0.0443213 76.787333 107.824505
    102.982 0.0414629 76.767333 106.720291
    102.106 0.040403 76.747304 105.683532
    104.82 0.0474651 76.727215 104.708405
    105.781 0.0482609 76.707103 103.791359
    107.274 0.0462481 76.686944 102.927001
    94.786 0.0436571 76.666734 102.112443
    97.337 0.0539828 76.646489 101.343654
    102.221 0.0510478 76.626199 100.616983
    101.348 0.0477143 76.605871 99.930372
    92.03 0.0450009 76.585505 99.280324
    90.59 0.0516999 76.565085 98.665135
    93.79 0.0524365 76.544633 98.082195
    90.122 0.0524605 76.524128 97.529112
    93.241 0.0558089 76.503596 97.004672
    92.093 0.0586841 76.483025 96.506512
    86.729 0.0530665 76.462397 96.03359
    80.046 0.0547946 76.441746 95.584173
    80.96 0.0536582 76.421035 95.156621
    89.287 0.0544372 76.400299 94.750215
    80.945 0.0470746 76.379518 94.363295
    81.712 0.0517234 76.358691 93.995231
    90.487 0.0530421 76.337837 93.644828
    87.372 0.0477978 76.316922 93.310933
    87.885 0.0493608 76.295988 92.993127
    91.464 0.0557036 76.27501 92.690212
    95.678 0.0557299 76.253983 92.4018
    89.938 0.0577848 76.232928 92.127049
    87.065 0.0525809 76.211818 91.865143
    84.288 0.0511171 76.190684 91.615832
    85.473 0.0511171 76.169509 91.378249
    85.685 0.0539076 76.148283 91.152143
    82.244 0.0529445 76.127028 90.936928
    89.185 0.0532135 76.105728 90.732021
    87.822 0.0489683 76.084395 90.537263
    85.169 0.0524605 76.063028 90.352033
    92.743 0.0579518 76.041604 90.176168
    95.176 0.0585422 76.020162 90.009267
    88.621 0.0596921 75.998666 89.850889
    81.378 0.0533858 75.977143 89.700971
    83.243 0.0517234 75.955587 89.559047
    81.902 0.0508867 75.933971 89.42502
    86.308 0.0489683 75.912337 89.298624
    85.666 0.0518885 75.890649 89.179531
    88.805 0.051606 75.868939 89.067741
    92.023 0.0482821 75.847193 88.962908
    89.37 0.0470338 75.825393 88.864988
    86.844 0.0516764 75.803572 88.773809
    86.63 0.0476934 75.781699 88.689145
    90.707 0.048925 75.759801 88.611025
    93.428 0.0518176 75.737873 88.539225
    91.108 0.0493827 75.715886 88.473716
    94.386 0.0547946 75.693881 88.414431
    91.692 0.0520544 75.671823 88.361213
    87.459 0.0470542 75.649748 88.314134
    92.289 0.0455792 75.627631 88.27304
    92.791 0.0492076 75.605467 88.237964
    95.541 0.0478187 75.58328 88.208896
    91.302 0.060191 75.561044 88.185758
    87.784 0.0532381 75.538786 88.168659
    87.331 0.049758 75.516498 88.157535
    82.458 0.0542598 75.49415 88.152438
    87.532 0.0542598 75.471786 88.153456
    88.91 0.0509097 75.44937 88.160573
    85.223 0.0531399 75.426936 88.183306
    84.74 0.0498246 75.404468 88.202983
    87.193 0.0505896 75.381949 88.229047
    88.373 0.055941 75.359413 88.261668
    86.886 0.0533365 75.336824 88.300909
    91.419 0.0547946 75.314218 88.346997
    88.761 0.0489683 75.291576 88.400049
    86.692 0.0494486 75.268888 88.460248
    90.321 0.0519121 75.246173 88.527869
    90.62 0.0538076 75.223419 88.603103
    87.096 0.0554155 75.200637 88.686244
    85.452 0.0599261 75.177829 88.777564
    92.069 0.057508 75.154974 88.877346
    82.422 0.0534599 75.132092 88.986026
    76.666 0.0523885 75.109167 89.10394
    81.404 0.0558881 75.086224 89.23156
    81.561 0.0557562 75.063246 89.369326
    80.589 0.0596338 75.04022 89.517711
    88.15 0.0569875 75.01718 89.677422
    81.935 0.0521257 74.994091 89.849013
    80.189 0.0552593 74.970978 90.033232
    88.065 0.0547689 74.947842 90.230843
    88.228 0.0510017 74.924654 90.442637
    82.457 0.050003 74.90145 90.669754
    85.566 0.0574253 74.878199 90.913164
    87.067 0.0565815 74.854931 91.174137
    92.604 0.0483671 74.831633 91.453976
    88.841 0.0462879 74.808284 91.754118
    86.209 0.0415306 74.784921 92.076505
    90.215 0.0479654 74.761514 92.422916
    103.396 0.0516529 74.738092 92.79565
    98.836 0.0476726 74.714633 93.197103
    90.085 0.0481551 74.691132 93.630068
    90.799 0.0527259 74.667611 94.098129
    91.089 0.0491204 74.644048 94.604816
    90.917 0.0482821 74.620469 95.154706
    92.01 0.0576738 74.596856 95.752677
    91.836 0.0451156 74.573205 96.404651
    83.772 0.0418883 74.549535 97.118114
    92.002 0.0451348 74.525821 97.900959
    104.601 0.045794 74.502091 98.763657
    100.33 0.0426883 74.478329 99.718029
    99.201 0.0417174 74.454527 100.779388
    104.962 0.0412946 74.430708 101.968038
    103.947 0.0436571 74.406843 103.308678
    104.406 0.0442468 74.382964 104.836826
    111.36 0.0392896 74.35906 106.598885
    105.084 0.0386587 74.335111 108.661124
    108.708 0.0397294 74.311144 111.116687
    114.882 0.0348203 74.287135 114.088348
    113.065 0.0360885 74.263115 117.745359
    121.282 0.0323715 74.239059 122.297158
    122.924 0.0317968 74.214972 128.005655
    128.897 0.0297881 74.190864 135.175148
    139.73 0.0243912 74.166715 144.118582
    144.645 0.0227633 74.142552 155.156163
    156.501 0.0222767 74.118362 168.527309
    176.253 0.0203558 74.094127 184.357889
    200.238 0.017585 74.069878 202.534399
    213.402 0.0177588 74.045592 222.475588
    235.599 0.0168575 74.021293 242.933408
    250.069 0.0171277 73.996966 261.646618
    265.003 0.0167053 73.972594 275.528988
    276.437 0.0175338 73.948214 281.550128
    278.21 0.0213366 73.923791 278.295324
    269.018 0.0208045 73.899353 266.87863
    249.9 0.0236105 73.874893 250.240177
    237.309 0.0259978 73.85039 231.539667
    220.615 0.0305318 73.825872 213.136441
    188.167 0.031337 73.801318 196.441789
    172.186 0.0324182 73.776752 182.073186
    168.304 0.0312594 73.752161 170.226682
    151.004 0.0338533 73.727528 160.801568
    142.662 0.0351738 73.702884 153.563437
    138.222 0.037954 73.678204 148.228072
    136.043 0.0373116 73.653508 144.474335
    126.322 0.0366012 73.628786 142.019233
    123.393 0.0349637 73.604027 140.604291
    125.071 0.0361984 73.579258 140.024711
    128.246 0.0348984 73.554447 140.129434
    126.302 0.0327594 73.529628 140.801346
    129.993 0.0350685 73.504785 141.970716
    129.777 0.033816 73.479901 143.587478
    127.195 0.0321168 73.455011 145.629303
    135.06 0.0311712 73.430077 148.093504
    135.515 0.0272754 73.405137 150.982434
    141.697 0.027016 73.380171 154.320675
    152.941 0.0281424 73.355167 158.132389
    155.481 0.0279079 73.330154 162.468107
    155.035 0.0261917 73.305107 167.366211
    162.617 0.0256 73.280047 172.891476
    171.061 0.0238444 73.254966 179.129536
    173.864 0.02466 73.229846 186.166647
    180.03 0.0214367 73.204717 194.121321
    184.976 0.0188219 73.179555 203.139648
    200.718 0.0174967 73.154377 213.380278
    218.583 0.0161209 73.129183 225.065546
    234.418 0.0149486 73.103948 238.439508
    249.393 0.0139886 73.078709 253.83344
    269.146 0.0122883 73.053429 271.676184
    295.747 0.0109669 73.028143 292.499354
    333.014 0.0098673 73.002834 317.099682
    373.959 0.0081869 72.97749 346.57558
    411.714 0.0069968 72.952141 382.670678
    466.926 0.0059666 72.926754 428.136277
    552.663 0.0048861 72.90136 487.189485
    651.637 0.0042089 72.875948 566.430548
    764.51 0.0033583 72.850494 675.220252
    899.558 0.0026196 72.825035 826.355812
    1087.658 0.0022383 72.799542 1035.667262
    1343.855 0.0017781 72.774043 1319.956805
    1672.232 0.0014214 72.748526 1695.007441
    2080.931 0.0012295 72.722973 2169.667475
    2625.337 0.0010385 72.697411 2741.197955
    3211.866 0.0009472 72.671815 3385.969407
    3861.443 0.0009758 72.646216 4044.769132
    4550.88 0.0009999 72.620594 4612.234274
    4988.295 0.0011422 72.594935 4945.195994
    5041.111 0.0013854 72.569278 4932.833538
    4695.406 0.0016874 72.543585 4579.361244
    4038.069 0.002126 72.517881 4001.629837
    3283.546 0.0027611 72.492166 3340.512082
    2656.794 0.0033521 72.46641 2699.550203
    2121.68 0.0043945 72.440658 2133.93899
    1666.753 0.0052222 72.414865 1665.679135
    1307.567 0.0059281 72.389069 1297.218988
    1044.685 0.0072197 72.363256 1018.209903
    878.419 0.0086437 72.33741 813.333676
    737.523 0.0091784 72.311561 665.359036
    616.246 0.0115869 72.285678 558.711912
    531.286 0.0123842 72.259791 480.981206
    450.811 0.0132911 72.233887 422.821411
    402.622 0.0159584 72.207948 377.954648
    363.713 0.0172358 72.182009 342.194012
    320.678 0.0178205 72.156036 312.88461
    297.131 0.0198709 72.13006 288.381315
    260.245 0.0217412 72.104052 267.553491
    238.687 0.0240818 72.078039 249.673005
    227.674 0.0242622 72.052015 234.181941
    208.263 0.0267166 72.025953 220.661217
    190.238 0.0272935 71.999897 208.805316
    174.754 0.0267079 71.973817 198.342013
    168.125 0.0280295 71.947707 189.074862
    167.074 0.0326175 71.921598 180.825504
    168.553 0.0314594 71.895453 173.447711
    157.243 0.0335194 71.869313 166.832231
    150.034 0.0322901 71.843151 160.871724
    138.469 0.0326883 71.816961 155.489924
    138.841 0.0368546 71.79077 150.612221
    138.712 0.0359245 71.76455 146.175776
    126.39 0.0338284 71.73833 142.134449
    127.595 0.0363642 71.712091 138.438888
    141.766 0.0374852 71.685821 135.055392
    133.376 0.0408782 71.659551 131.948418
    121.503 0.0435296 71.633254 129.087476
    117.482 0.0409113 71.606959 126.450937
    111.543 0.0409776 71.580646 124.013433
    109.29 0.0493169 71.554302 121.758613
    111.578 0.0433847 71.527959 119.667808
    106.224 0.0366012 71.501588 117.724784
    101.886 0.044471 71.475219 115.918558
    111.201 0.046129 71.448831 114.234935
    106.43 0.0502274 71.42242 112.665416
    104.242 0.0481551 71.396008 111.199396
    97.072 0.0459118 71.369562 109.827573
    99.358 0.0471359 71.343128 108.544071
    98.445 0.049758 71.316669 107.340337
    99.272 0.0533118 71.290188 106.211766
    99.397 0.0514189 71.263709 105.151924
    89.188 0.0466889 71.237196 104.155168
    88.165 0.0528229 71.210693 103.218234
    96.983 0.0549231 71.184174 102.335674
    92.163 0.051094 71.157627 101.504895
    84.68 0.0463278 71.131081 100.721811
    90.537 0.0535837 71.104509 99.982837
    101.085 0.0503176 71.077942 99.286104
    90.867 0.051349 71.051358 98.627994
    86.133 0.0510478 71.024749 98.007022
    86.522 0.0507493 70.998144 97.420476
    89.643 0.0459118 70.97151 96.866001
    94.496 0.0477143 70.944884 96.342529
    100.133 0.0473001 70.918241 95.847545
    94.459 0.0509097 70.891575 95.380229
    91.298 0.0487308 70.864916 94.938709
    92.111 0.048817 70.838221 94.521384
    96.66 0.0515123 70.811535 94.127677
    89.173 0.0532381 70.784841 93.75579
    85.458 0.0491858 70.758116 93.405286
    90.947 0.0528714 70.7314 93.074842
    90.035 0.0519595 70.704654 92.763369
    84.09 0.0491204 70.677916 92.470574
    83.948 0.0543611 70.651165 92.195134
    90.187 0.0505214 70.624389 91.936876
    89.999 0.0539577 70.597622 91.694834
    86.94 0.0508638 70.570825 91.468265
    86.82 0.0528714 70.544034 91.257072
    90.856 0.052605 70.517237 91.060263
    85.589 0.055052 70.490413 90.877838
    85.719 0.0513956 70.463594 90.709074
    82.639 0.049164 70.436749 90.553487
    83.57 0.0519832 70.409912 90.41112
    94.234 0.0541588 70.383052 90.281191
    93.816 0.0519595 70.356195 90.163885
    90.149 0.0567704 70.329335 90.058615
    86.799 0.0503176 70.302447 89.965101
    82.501 0.0564204 70.275563 89.883492
    88.821 0.0620339 70.248675 89.813199
    83.872 0.0578404 70.221763 89.754478
    79.136 0.0577848 70.194857 89.70691
    77.61 0.0570147 70.167927 89.67037
    76.221 0.0545899 70.141005 89.645103
    77.893 0.0565815 70.114076 89.63065
    80.221 0.0557036 70.087122 89.627378
    82.84 0.0576738 70.060177 89.634975
    85.691 0.0558353 70.033209 89.653467
    81.198 0.0526775 70.006251 89.683189
    78.415 0.0561001 69.979283 89.723796
    85.804 0.0648122 69.952292 89.775774
    86.221 0.0573703 69.925313 89.838909
    78.732 0.0564204 69.89831 89.913365
    81.893 0.0572605 69.871311 89.999581
    85.064 0.0525327 69.844297 90.097322
    80.109 0.0558617 69.817288 90.207242
    79.855 0.0602501 69.790275 90.329174
    85.352 0.0621267 69.763239 90.463463
    83.32 0.0553894 69.736215 90.610687
    78.045 0.0526291 69.709181 90.770717
    78.777 0.0526775 69.682126 90.944345
    78.145 0.0567975 69.655085 91.131561
    83.808 0.0503854 69.628019 91.332878
    87.458 0.0544118 69.600962 91.549046
    89.538 0.0563936 69.573901 91.780078
    84.071 0.0522449 69.546822 92.026993
    80.586 0.057757 69.51975 92.2899
    81.558 0.0576738 69.49266 92.569576
    79.682 0.0530421 69.465576 92.866996
    80.985 0.0504307 69.438492 93.19651
    86.975 0.0573428 69.411387 93.531172
    91.063 0.0549488 69.384294 93.885402
    80.871 0.0579239 69.357177 94.260309
    79.475 0.0583726 69.330075 94.657215
    83.489 0.0574528 69.302965 95.076556
    82.775 0.0547433 69.275839 95.520118
    78.211 0.0489683 69.248723 95.988473
    78.794 0.0503628 69.221589 96.483222
    87.361 0.0504987 69.194464 97.006181
    85.83 0.0503854 69.167341 97.558175
    84.754 0.0508408 69.140192 98.14164
    84.828 0.0531154 69.113059 98.757604
    92.002 0.0541336 69.085908 99.408382
    92.626 0.0517705 69.058768 100.096576
    89.464 0.0572331 69.031624 100.823603
    91.146 0.0527017 69.004465 101.592938
    82.666 0.0470134 68.977315 102.406321
    79.844 0.0496914 68.950145 103.267208
    86.973 0.0523885 68.922994 104.179447
    90.479 0.0482185 68.895841 105.145459
    92.908 0.0527743 68.868666 106.170369
    95.732 0.0483033 68.841504 107.257163
    93.616 0.0478187 68.814327 108.411173
    93.689 0.0475272 68.787164 109.638307
    95.967 0.0483246 68.759981 110.942759
    97.943 0.0478187 68.732814 112.332477
    96.669 0.0464077 68.705644 113.812654
    94.51 0.043439 68.678457 115.391868
    95.246 0.0476934 68.651284 117.079675
    97.565 0.0439136 68.624095 118.883606
    97.994 0.0434571 68.59692 120.81653
    103.132 0.0445461 68.569747 122.887969
    109.925 0.0416493 68.542555 125.112444
    107.419 0.0393364 68.515377 127.506375
    104.775 0.036798 68.488185 130.083884
    108.706 0.0396977 68.461004 132.867264
    117.569 0.0355328 68.433825 135.87483
    120.05 0.0369538 68.406631 139.133
    131.946 0.0354659 68.37945 142.675774
    129.152 0.0326175 68.352257 146.524009
    131.997 0.0306173 68.325079 150.723272
    129.197 0.0293609 68.297902 155.311457
    129.534 0.0283609 68.270703 160.340922
    141.921 0.0267079 68.243525 165.873071
    153.915 0.0257233 68.216331 171.969401
    171.237 0.0236105 68.189154 178.717313
    174.133 0.0231388 68.161979 186.203466
    173.385 0.022072 68.134784 194.545016
    179.157 0.0201999 68.107611 203.884296
    190.466 0.0184605 68.080438 214.377599
    204.034 0.015625 68.05325 226.246688
    229.994 0.0140817 68.026077 239.759351
    258.488 0.0137565 67.998892 255.246497
    288.832 0.0122042 67.971724 273.212926
    307.201 0.0099205 67.944557 294.303405
    328.039 0.0092491 67.917375 319.482818
    385.227 0.008147 67.890214 350.042463
    438.569 0.0071673 67.863035 387.829396
    492.492 0.0062412 67.835876 435.347572
    552.481 0.0051794 67.80872 495.74374
    634.404 0.0045432 67.781547 573.037186
    738.229 0.0038593 67.754398 671.68859
    871.106 0.0031424 67.727231 796.596172
    993.064 0.0028508 67.700084 952.505114
    1180.917 0.0024779 67.672938 1142.870257
    1390.321 0.0021942 67.64578 1369.391645
    1610.792 0.0020234 67.618642 1629.184653
    1853.862 0.0018183 67.59149 1912.600094
    2088.895 0.0017593 67.564359 2198.623519
    2317.782 0.0017682 67.53723 2451.463382
    2520.007 0.0017592 67.510086 2626.929006
    2662.348 0.001897 67.482965 2689.916357
    2712.442 0.0020451 67.455831 2637.179538
    2605.001 0.0021601 67.428715 2499.737639
    2420.145 0.0024541 67.401603 2323.656282
    2249.118 0.0026226 67.374482 2147.42617
    2049.901 0.0027158 67.347379 1993.188318
    1896.229 0.0028692 67.320264 1866.47932
    1786.725 0.0030785 67.293169 1761.172968
    1700.904 0.0031463 67.266076 1666.784205
    1600.146 0.0034047 67.238974 1576.851461
    1518.933 0.003379 67.211893 1494.658873
    1428.148 0.0034015 67.184799 1429.92136
    1381.886 0.0035617 67.157731 1391.429809
    1356.001 0.0033136 67.130662 1381.135725
    1337.505 0.0035017 67.103582 1390.956664
    1372.23 0.003879 67.076527 1401.667978
    1388.195 0.0041479 67.049457 1386.630678
    1349.96 0.0048847 67.022409 1325.850553
    1250.164 0.0053349 66.995356 1222.016051
    1089.917 0.0054886 66.96832 1097.490473
    942.05 0.0060364 66.94129 978.145844
    830.339 0.0058138 66.914248 882.188678
    768.38 0.005487 66.88723 819.400519
    762.491 0.0051824 66.860201 793.411764
    778.893 0.0047635 66.833195 802.128602
    818.03 0.0047866 66.806193 838.506097
    894.732 0.0049656 66.779184 889.084978
    952.061 0.0052862 66.752195 933.029208
    972.307 0.0060065 66.725202 946.147481
    941.537 0.0070605 66.698226 912.739835
    866.734 0.0081148 66.671256 837.021321
    748.791 0.0103489 66.644279 737.594694
    630.737 0.0123704 66.617326 633.703209
    510.607 0.0136347 66.590361 537.730924
    419.586 0.0151591 66.563421 455.880433
    370.352 0.0173816 66.536488 389.977183
    332.23 0.0189256 66.509547 339.305955
    291.036 0.0205371 66.482625 301.812576
    259.316 0.0204783 66.455698 274.798043
    240.128 0.020919 66.428796 255.68018
    232.011 0.021639 66.401902 242.255113
    221.128 0.0222368 66.374997 232.878131
    215.132 0.0242924 66.348116 226.432528
    204.029 0.0241267 66.321243 222.210283
    187.864 0.0222767 66.294362 219.808919
    195.285 0.0211079 66.267508 219.015019
    207.328 0.0218119 66.240643 219.756652
    209.237 0.0202056 66.213803 222.045009
    200.306 0.0198989 66.186973 225.970082
    206.842 0.0180075 66.160134 231.686477
    225.359 0.0166881 66.133321 239.395069
    249.967 0.015443 66.1065 249.392003
    261.708 0.0136539 66.079706 262.034454
    277.377 0.0135808 66.052917 277.807122
    298.789 0.0119704 66.026124 297.326979
    311.113 0.010406 65.999353 321.363085
    340.444 0.0091363 65.97258 351.118135
    384.358 0.0085228 65.945825 388.383823
    450.734 0.0072852 65.919088 435.794942
    498.604 0.0061332 65.892337 496.546802
    552.003 0.0052624 65.865618 573.759846
    641.992 0.0043968 65.838891 670.215791
    769.49 0.0037362 65.812189 787.564997
    895.744 0.0034574 65.785495 925.68751
    1053.01 0.0030501 65.758798 1081.373562
    1213.075 0.0029039 65.732126 1245.819954
    1385.105 0.0030183 65.705447 1402.792908
    1551.798 0.002908 65.678796 1527.296443
    1629.165 0.0032279 65.652156 1591.879507
    1653.953 0.0036452 65.625508 1579.032377
    1568.812 0.0040359 65.598888 1492.359338
    1405.491 0.0048936 65.572261 1353.999673
    1266.086 0.0057479 65.545664 1191.886714
    1094.448 0.006677 65.519076 1028.254063
    919.623 0.007883 65.492482 876.686439
    766.421 0.0089658 65.465918 744.020523
    640.008 0.0096306 65.439348 632.259336
    550.735 0.0112957 65.412804 541.114769
    495.116 0.0126162 65.386257 468.680692
    454.732 0.0130225 65.359737 412.457203
    401.97 0.0147138 65.333226 369.846587
    362.88 0.0146817 65.306714 338.304863
    328.145 0.0149559 65.280228 315.763242
    315.544 0.0152642 65.253738 300.592055
    304.835 0.0140616 65.227275 291.71268
    306.904 0.0139128 65.200824 288.573644
    308.636 0.0136411 65.174371 291.068719
    312.611 0.0128606 65.147946 299.475486
    313.058 0.0118766 65.121515 314.364719
    323.624 0.0108056 65.095112 336.498854
    352.822 0.0093027 65.068725 366.632939
    384.197 0.0080306 65.042331 405.440685
    441.855 0.0075391 65.015967 453.109345
    496.004 0.0066715 64.9896 509.099237
    539.198 0.0064236 64.963264 571.458435
    613.112 0.0062452 64.936936 635.783853
    675.506 0.0063918 64.910607 694.652835
    724.452 0.0065692 64.88431 737.664212
    753.674 0.0070415 64.858008 754.616091
    743.473 0.0083983 64.831734 740.311891
    699.314 0.0098732 64.805473 697.813373
    621.196 0.0111201 64.779212 636.410108
    556.1 0.0127217 64.752977 566.826361
    481.82 0.0149121 64.726759 497.323506
    421.147 0.0167399 64.700535 432.895065
    349.198 0.0205018 64.674344 376.04783
    301.673 0.0233657 64.648149 327.47571
    261.365 0.0240893 64.621986 287.053234
    222.871 0.0283609 64.595836 254.001925
    207.933 0.0289527 64.569685 227.348712
    183.514 0.0306066 64.543562 206.073932
    162.543 0.0348984 64.517436 189.134156
    156.644 0.0341038 64.491344 175.641394
    142.014 0.0350423 64.465263 164.819945
    142.046 0.0389338 64.439183 156.054965
    139.151 0.0372252 64.413135 148.890757
    132.427 0.0371965 64.387082 142.976108
    128.56 0.0399201 64.361059 138.079852
    126.379 0.0381023 64.335055 134.043468
    115.073 0.0375578 64.309047 130.789608
    107.676 0.0371392 64.283073 128.330601
    123.287 0.0388724 64.257094 126.776987
    126.098 0.0359654 64.231149 126.388542
    115.857 0.0361709 64.205218 127.582329
    111.492 0.029002 64.179287 130.947264
    121.823 0.0249886 64.153387 137.151925
    133.825 0.0244064 64.127485 146.78639
    161.687 0.0217412 64.101619 160.111043
    171.541 0.0202689 64.075765 176.685534
    187.555 0.0181339 64.049912 195.03802
    215.209 0.0196652 64.024091 212.095591
    235.889 0.0218571 63.998268 223.212011
    243.616 0.0237929 63.972479 224.027638
    229.357 0.029002 63.946705 214.028093
    211.787 0.0301304 63.920932 197.104618
    187.613 0.0335317 63.895191 178.237039
    163.674 0.0379688 63.869448 160.926397
    140.916 0.0360474 63.843739 146.957042
    129.522 0.0361571 63.818048 136.845562
    128.241 0.0373404 63.792356 130.157427
    127.163 0.0410274 63.766696 125.83449
    123.181 0.0432225 63.741038 122.495374
    117.02 0.047548 63.715413 118.964468
    112.347 0.0459709 63.689787 114.760556
    105.483 0.0489683 63.664194 110.080056
    100.364 0.0585706 63.638619 105.379139
    98.086 0.0496693 63.613046 101.013522
    87.208 0.0525327 63.587502 97.172996
    86.099 0.0564472 63.561963 93.924932
    86.057 0.0607861 63.536458 91.248991
    87.388 0.0646804 63.510967 89.084632
    86.972 0.062344 63.48548 87.343478
    78.467 0.0606066 63.460025 85.935155
    72.915 0.060547 63.434575 84.779027
    72.533 0.0637368 63.409156 83.807526
    69.378 0.063098 63.383753 82.971968
    78.502 0.0641898 63.358353 82.236299
    76.303 0.0591993 63.332987 81.576726
    70.633 0.0573703 63.307623 80.977314
    74.218 0.0603093 63.282293 80.426548
    80.752 0.0605768 63.256982 79.917296
    80.846 0.0621267 63.231674 79.443303
    77.49 0.063098 63.206398 79.00035
    76.275 0.0620339 63.181122 78.584932
    71.008 0.0641572 63.155886 78.193807
    72.844 0.0651103 63.130666 77.824958
    76.654 0.0590555 63.105448 77.475913
    76.745 0.0616647 63.080263 77.1451
    74.598 0.0672203 63.0551 76.831002
    76.452 0.0685288 63.029938 76.532011
    70.425 0.0554416 63.004809 76.247354
    68.688 0.0586841 62.979686 75.975687
    73.823 0.0583726 62.954599 75.716301
    75.503 0.0635121 62.929527 75.468401
    81.838 0.0561533 62.90446 75.231067
    79.705 0.0618797 62.879425 75.004001
    71.686 0.0580636 62.854399 74.786369
    75.533 0.0577292 62.829406 74.577846
    77.72 0.0567704 62.804429 74.377983
    75.973 0.0576461 62.779459 74.1862
    75.559 0.060073 62.754523 74.002428
    76.512 0.0617567 62.729592 73.82793
    79.263 0.0639627 62.704695 73.658941
    77.259 0.0658475 62.679818 73.497032
    72.763 0.0654104 62.654947 73.341819
    70.823 0.0648453 62.630109 73.193371
    70.539 0.0667695 62.605276 73.051298
    68.765 0.0628452 62.58048 72.915619
    69.832 0.0667005 62.5557 72.786216
    67.215 0.0646476 62.530929 72.662852
    67.682 0.0625 62.506192 72.545698
    70.312 0.0661867 62.481458 72.434498
    78.114 0.0650107 62.456762 72.329386
    72.228 0.0634801 62.432084 72.230371
    66.332 0.0644835 62.407415 72.137336
    69.969 0.0631297 62.382778 72.050567
    71.366 0.0614814 62.358149 71.969942
    70.303 0.0626879 62.333554 71.895719
    78.043 0.0642223 62.308979 71.828058
    79.161 0.0627508 62.284411 71.766981
    74.206 0.0631932 62.259879 71.71294
    66.556 0.0614509 62.235353 71.66597
    68.34 0.0647793 62.210861 71.626518
    73.76 0.0615729 62.186377 71.594951
    79.479 0.0588551 62.161927 71.571537
    72.753 0.0617874 62.137499 71.556951
    75.804 0.0648453 62.113078 71.551504
    76.876 0.057508 62.088692 71.555961
    72.614 0.0648122 62.064313 71.571067
    72.4 0.068493 62.03997 71.597457
    76.165 0.0652101 62.015648 71.636298
    73.125 0.0657462 61.991333 71.70292
    68.65 0.0723794 61.967055 71.769674
    69.883 0.0607861 61.942783 71.852541
    69.319 0.0644508 61.918549 71.952905
    70.373 0.0716834 61.894332 72.072946
    75.002 0.063098 61.870127 72.214495
    70.068 0.0665629 61.845958 72.38028
    67.957 0.0625625 61.821793 72.573393
    71.291 0.0571237 61.797668 72.818447
    71.159 0.0562065 61.773564 73.077022
    77.362 0.0606664 61.749465 73.374881
    77.858 0.0604874 61.725404 73.718037
    79.913 0.0603686 61.701351 74.113622
    77.165 0.0559939 61.677333 74.569295
    73.528 0.0566893 61.653341 75.095773
    72.578 0.0544372 61.629353 75.704425
    77.076 0.0488386 61.605406 76.410699
    86.236 0.0544626 61.581477 77.233935
    83.865 0.0490986 61.557558 78.197013
    85.603 0.0461092 61.533677 79.333052
    86.754 0.0454239 61.509803 80.684423
    90.253 0.047548 61.485966 82.316059
    90.72 0.0445649 61.462153 84.327963
    94.005 0.0404681 61.438346 86.873854
    97.487 0.0384468 61.414577 90.205514
    102.982 0.0364615 61.390819 94.703094
    112.18 0.0301827 61.367094 100.933846
    125.13 0.0273658 61.343394 109.678158
    134.54 0.023174 61.319703 121.890446
    144.101 0.0193384 61.296049 138.649331
    160.224 0.0164408 61.272402 160.907177
    194.203 0.014789 61.248795 189.272642
    237.044 0.0137051 61.225212 223.611156
    275.639 0.0116773 61.201636 262.419118
    307.811 0.0122992 61.178099 302.166496
    363.596 0.0130582 61.15457 336.313071
    390.009 0.0141017 61.131079 356.207434
    382.726 0.0173221 61.107611 355.16917
    362.31 0.0196432 61.084151 333.617509
    318.602 0.023266 61.060731 298.632192
    268.667 0.0267253 61.03732 258.775994
    222.397 0.0310505 61.013945 220.211499
    194.538 0.0382066 60.990596 186.274491
    170.293 0.0376453 60.967256 158.337296
    149.175 0.0405823 60.943953 136.445185
    128.469 0.0491422 60.920661 119.983441
    117.986 0.0482609 60.897407 107.953266
    101.475 0.0514889 60.874177 99.298022
    95.475 0.0630347 60.850956 93.083506
    96.398 0.0567434 60.827773 88.549409
    86.555 0.0528229 60.804601 85.154075
    89.101 0.0627822 60.781466 82.52327
    84.202 0.0593436 60.758357 80.415695
    82.016 0.0567704 60.735254 78.681971
    76.682 0.0688168 60.712195 77.223646
    74.771 0.0618181 60.689142 75.979302
    74.188 0.0557825 60.66613 74.904752
    74.962 0.065578 60.643128 73.968078
    79.552 0.0658475 60.620163 73.146603
    76.641 0.0655108 60.597224 72.420773
    69.199 0.0569603 60.574294 71.776471
    72.644 0.0705082 60.551404 71.201222
    71.786 0.0700981 60.528526 70.684799
    69.766 0.0590268 60.505685 70.219588
    68.52 0.0589409 60.482869 69.798251
    75.759 0.0594884 60.460061 69.415479
    75.849 0.0596629 60.437295 69.066265
    72.912 0.0584291 60.414539 68.746319
    72.189 0.0705082 60.391821 68.452521
    73.073 0.0607861 60.36913 68.181603
    70.576 0.0621887 60.346447 67.931235
    69.298 0.0667005 60.323805 67.699124
    78.42 0.0731251 60.301174 67.48321
    73.323 0.0657799 60.278584 67.28207
    66.099 0.0723794 60.256017 67.09406
    67.536 0.0677815 60.233459 66.918049
    62.865 0.0632886 60.210944 66.752879
    62.808 0.0713392 60.188439 66.59745
    66.71 0.0621267 60.165972 66.451056
    67.304 0.0646476 60.143532 66.312807
    66.639 0.0630663 60.121103 66.182094
    75.124 0.0645819 60.098713 66.05829
    72.745 0.0657125 60.076349 65.940774
    71.856 0.0728883 60.053997 65.829136
    67.107 0.0603983 60.031683 65.722894
    66.995 0.0732835 60.009381 65.621686
    67.336 0.0666661 59.987119 65.525159
    69.256 0.0658137 59.964883 65.432927
    69.813 0.0751021 59.942658 65.344756
    70.52 0.0717218 59.920473 65.260363
    63.754 0.0710353 59.8983 65.179516
    63.684 0.0793493 59.876166 65.102017
    64.496 0.0640923 59.854058 65.02761
    64.681 0.0639627 59.831961 64.956154
    68.707 0.0703586 59.809908 64.887486
    68.861 0.0680648 59.787862 64.821441
    65.216 0.0742856 59.765858 64.757913
    65.297 0.075557 59.743879 64.696722
    66.214 0.0654773 59.721914 64.637783
    65.783 0.0704707 59.699989 64.580999
    65.001 0.0714155 59.678074 64.526252
    69.382 0.0624375 59.656201 64.47349
    69.173 0.071225 59.634352 64.422578
    66.36 0.0679938 59.612519 64.373468
    66.4 0.0691429 59.590724 64.326104
    70.345 0.0625313 59.568942 64.280396
    75.369 0.0683855 59.547198 64.236325
    70.466 0.0772463 59.525482 64.193791
    66.132 0.0702096 59.503778 64.152763
    63.382 0.0719915 59.482115 64.113218
    61.44 0.0686726 59.460465 64.075084
    61.636 0.067325 59.438855 64.038364
    69.533 0.070771 59.417271 64.00298
    67.225 0.0669424 59.3957 63.968913
    61.841 0.0700981 59.37417 63.936166
    62.973 0.067711 59.352652 63.904673
    65.937 0.0671159 59.331174 63.87446
    69.527 0.0615119 59.309723 63.845461
    68.594 0.0624064 59.288286 63.81767
    68.267 0.0633524 59.266889 63.791106
    69.612 0.0660507 59.245504 63.765709
    70.795 0.0639627 59.224159 63.741521
    73.825 0.0623129 59.202843 63.71849
    70.425 0.063225 59.181539 63.696613
    68.957 0.0746514 59.160274 63.675924
    70.846 0.0730066 59.139025 63.656374
    65.974 0.0728097 59.117815 63.638018
    66.899 0.0677463 59.096634 63.620806
    68.892 0.0729671 59.075464 63.604748
    64.731 0.0659151 59.054334 63.589892
    62.937 0.0626879 59.03322 63.796968
    64.061 0.0596338 59.012145 63.785161
    71.402 0.0603093 58.991098 63.774539
    73.044 0.058798 58.970065 63.765123
    77.527 0.068493 58.949071 63.753688
    75.948 0.073046 58.928093 63.746766
    64.697 0.0788156 58.907154 63.741147
    65.045 0.0732438 58.886242 63.736798
    66.169 0.0694347 58.865344 63.733751
    63.137 0.0648453 58.844487 63.732082
    65.59 0.0654438 58.823644 63.73175
    66.519 0.0723016 58.802842 63.732857
    64.06 0.069839 58.782066 63.73537
    62.603 0.0644835 58.761306 63.739345
    69.64 0.0660168 58.740584 63.744862
    70.285 0.0701724 58.71988 63.751897
    72.688 0.0742856 58.699214 63.760566
    71.924 0.0784188 58.678564 63.77084
    62.916 0.0709975 58.657953 63.782821
    61.1 0.0664943 58.637368 63.796581
    63.651 0.075474 58.616814 63.812125
    66.778 0.0715301 58.596272 63.829562
    66.206 0.0721851 58.575759 63.848911
    65.411 0.0705082 58.555288 63.87029
    63.963 0.0664943 58.534842 63.893794
    67.718 0.0670117 58.514424 63.919444
    66.09 0.0689976 58.494021 63.947389
    64.53 0.0712631 58.473647 63.969319
    67.227 0.0716451 58.453313 64.002094
    66.967 0.0699868 58.433005 64.037487
    71.588 0.0748558 58.412726 64.075543
    66.323 0.0756401 58.392463 64.116462
    58.692 0.0731251 58.372226 64.160303
    61.108 0.0629398 58.352032 64.207277
    61.03 0.0616954 58.331862 64.257575
    58.246 0.0689252 58.311723 64.31128
    67.244 0.0686366 58.291599 64.36867
    72.301 0.0734823 58.271501 64.429849
    70.797 0.070771 58.251445 64.495106
    69.455 0.0629082 58.231418 64.564729
    61.726 0.0744478 58.211417 64.638857
    65.82 0.0612685 58.191432 64.717889
    68.179 0.0589981 58.171476 64.80201
    68.656 0.0643201 58.151559 64.891636
    69.408 0.0586273 58.131671 64.9872
    69.165 0.0602206 58.111798 65.088938
    74.36 0.0648453 58.091967 65.197483
    75.859 0.0656116 58.072149 65.313123
    74.87 0.0635762 58.052372 65.436501
    68.945 0.0712631 58.032625 65.568298
    69.841 0.0635121 58.012892 65.708959
    69.003 0.0652101 57.993201 65.859443
    76.234 0.0664943 57.973525 66.020313
    68.928 0.0651103 57.953888 66.192597
    66.384 0.0694347 57.934282 66.37742
    68.486 0.066289 57.914692 66.575641
    69.596 0.0625 57.89514 66.788817
    66.18 0.0695446 57.875605 67.018063
    69.971 0.0709975 57.856111 67.265154
    69.219 0.0705082 57.836644 67.532083
    65.163 0.070771 57.817194 67.82057
    67.406 0.0627822 57.797786 68.133398
    66.083 0.0593147 57.778391 68.472854
    68.283 0.0615729 57.759038 68.842297
    77.463 0.0634482 57.739713 69.245611
    75.765 0.0618489 57.720405 69.686478
    71.402 0.0646476 57.701138 70.170406
    73.034 0.0582037 57.681886 70.702506
    73.59 0.066804 57.662675 71.289894
    77.819 0.0630347 57.643492 71.941024
    77.01 0.0617567 57.624324 72.664659
    72.523 0.0613292 57.605199 73.473282
    71.933 0.0598089 57.586089 74.37984
    75.171 0.0605172 57.567019 75.402026
    74.511 0.0590842 57.547978 76.562115
    73.771 0.0544626 57.528955 77.886361
    79.324 0.0550262 57.509972 79.413333
    79.666 0.0472384 57.491015 81.192246
    82.271 0.0464077 57.472076 83.29749
    89.082 0.0474858 57.453178 85.839468
    93.387 0.040697 57.434297 88.977102
    98.136 0.037836 57.415455 92.953296
    104.523 0.0331784 57.396642 98.104444
    105.64 0.0322322 57.377846 104.897574
    113.585 0.0277315 57.359089 113.933912
    124.056 0.0256 57.340351 125.905664
    140.288 0.0211386 57.321652 141.57741
    162.439 0.0174644 57.30298 161.615904
    184.98 0.0165084 57.284329 186.489828
    220.915 0.0138311 57.265717 216.222017
    243.436 0.0135145 57.247121 249.965886
    282.84 0.012922 57.228564 285.577007
    315.795 0.012762 57.210037 318.7771
    353.656 0.0129456 57.191527 343.236724
    368.887 0.0148504 57.173056 352.419012
    365.079 0.0166407 57.154604 343.446356
    340.736 0.0185461 57.136191 319.289456
    312.133 0.0227633 57.117807 286.552151
    275.862 0.0235525 57.099441 251.543729
    226.955 0.0296345 57.081114 218.433191
    204.759 0.0352134 57.062804 189.412109
    180.359 0.036798 57.044535 165.23717
    153.987 0.039603 57.026295 145.924844
    133.777 0.0388112 57.008071 130.993006
    124.652 0.0475895 56.989888 119.753895
    118.954 0.0446969 56.971722 111.473467
    104.48 0.0461885 56.953596 105.443117
    101.875 0.0449246 56.935497 101.081404
    99.63 0.0499807 56.91742 97.926073
    104.384 0.0518412 56.899378 95.641815
    97.048 0.0512097 56.881356 93.999528
    86.389 0.0542851 56.863373 92.84205
    88.928 0.0505441 56.84542 92.065526
    87.933 0.0504987 56.827484 91.610821
    90.519 0.04899 56.809587 91.431423
    90.024 0.0498914 56.791709 91.499948
    89.411 0.0538076 56.773869 91.79923
    92.643 0.0487523 56.756059 92.319161
    94.263 0.0484737 56.738267 93.05616
    96.129 0.0443027 56.720514 94.012346
    93.037 0.0433486 56.70278 95.192872
    97.923 0.0438584 56.685084 96.610327
    101.729 0.0409278 56.667418 98.279093
    106.116 0.0421987 56.649769 100.221614
    109.5 0.0381619 56.63216 102.467362
    109.024 0.036392 56.614569 105.04928
    113.248 0.0333117 56.597018 108.01586
    120.922 0.0320478 56.579495 111.421209
    128.571 0.0293307 56.56199 115.341446
    136.859 0.0289921 56.544525 119.876695
    145.362 0.0246059 56.527078 125.149942
    150.579 0.0232023 56.50967 131.338872
    167.065 0.0222966 56.492291 138.664094
    173.247 0.0201826 56.47493 147.431261
    184.094 0.0181779 56.457608 158.042246
    203.174 0.0176505 56.440304 170.989071
    225.75 0.0158341 56.42304 186.915324
    252.302 0.0142265 56.405805 206.554006
    267.82 0.0126559 56.388587 230.707476
    286.242 0.0112359 56.37141 260.485964
    300.491 0.0097565 56.35425 296.753254
    341.504 0.0089506 56.33713 340.460594
    410.544 0.0075918 56.320029 392.254579
    460.835 0.007119 56.302965 452.428042
    525.096 0.0065873 56.285932 520.491686
    583.288 0.0057742 56.268925 594.437215
    633.926 0.0056754 56.251938 670.228632
    720.653 0.005643 56.234979 740.731046
    776.397 0.0057636 56.21806 796.233653
    819.103 0.0061708 56.20117 826.475305
    840.91 0.0068812 56.184308 824.749264
    800.548 0.0073832 56.167464 791.463329
    726.846 0.0088949 56.15065 733.919256
    661.092 0.0097508 56.133874 662.496261
    587.14 0.0109646 56.117127 586.680321
    531.158 0.0126332 56.100408 513.281159
    467.025 0.0138148 56.083709 446.062494
    408.809 0.0159907 56.067037 386.850057
    361.295 0.0192848 56.050404 336.027183
    323.594 0.020154 56.033801 293.243626
    271.668 0.0216581 56.017226 257.823935
    246.544 0.0244064 56.000669 228.807517
    232.909 0.0256821 55.984141 205.258288
    203.096 0.0281047 55.967653 186.217628
    187.07 0.0293107 55.951193 170.823387
    183.533 0.0321513 55.934761 158.35745
    169.6 0.0367839 55.918348 148.19284
    151.323 0.0359245 55.901964 139.853251
    133.087 0.0371106 55.885617 132.952984
    127.607 0.0401122 55.8693 127.200502
    126.853 0.0438401 55.853001 122.389737
    127.055 0.040032 55.836741 118.357483
    117.624 0.0431866 55.8205 114.99505
    115.281 0.0414292 55.804297 112.219837
    112.652 0.0445649 55.788123 109.974306
    107.011 0.042883 55.771968 108.230204
    100.414 0.0418883 55.75585 106.973048
    108.234 0.0384468 55.739752 106.215796
    109.329 0.0370107 55.723692 105.999551
    114.029 0.0368829 55.70766 106.401619
    117.57 0.0363781 55.691647 107.561356
    121.187 0.0366152 55.675673 109.689482
    123.039 0.0315713 55.659716 113.0873
    119.953 0.0306495 55.6438 118.170665
    130.94 0.0263964 55.627911 125.445984
    140.457 0.0232944 55.61204 135.509758
    150.544 0.0239108 55.596209 148.978517
    164.695 0.0202113 55.580396 166.361459
    178.207 0.0166751 55.564621 187.980442
    197.527 0.0164366 55.548874 213.671374
    236.571 0.0148939 55.533146 242.54323
    263.785 0.0152453 55.517457 272.431574
    282.884 0.0152529 55.501786 299.306869
    300.891 0.0155743 55.486154 317.589923
    314.007 0.0178778 55.470549 322.041856
    308.497 0.0201597 55.454963 311.072954
    289.358 0.0225857 55.439415 287.87083
    250.181 0.0273205 55.423887 258.16879
    218.212 0.0304466 55.408395 227.080052
    197.59 0.0325 55.392931 197.942615
    168.347 0.037082 55.377489 172.389092
    147.518 0.0405823 55.362083 150.981079
    131.972 0.0454239 55.346705 133.686577
    117.784 0.0458921 55.331346 120.074683
    113.201 0.0510478 55.316026 109.582033
    105.057 0.0547433 55.300723 101.575915
    96.035 0.0551037 55.285459 95.472537
    90.135 0.0513723 55.270222 90.784324
    85.336 0.0528958 55.255004 87.116884
    86.664 0.0569331 55.239824 84.186563
    85.583 0.0564472 55.224664 81.787777
    87.033 0.0580356 55.20954 79.779379
    85.741 0.0643527 55.194436 78.068801
    81.274 0.0582318 55.179368 76.588991
    71.316 0.0639303 55.16433 75.295855
    76.358 0.066289 55.14931 74.155743
    79.291 0.058741 55.134327 73.143042
    76.046 0.0619105 55.119362 72.239583
    78.642 0.0689252 55.104437 71.42879
    71.001 0.0676406 55.089538 70.699698
    67.361 0.063769 55.074659 70.039635
    75.268 0.0676054 55.059817 69.4404
    75.619 0.0650771 55.044993 68.895422
    67.948 0.0616341 55.030208 68.4469
    65.985 0.066977 55.01545 67.992045
    70.716 0.0693616 55.000709 67.575177
    73.013 0.0654104 54.986007 67.192107
    69.92 0.0621577 54.971325 66.840043
    69.722 0.0649114 54.956679 66.51569
    70.379 0.0631615 54.942059 66.216814
    71.25 0.063225 54.927469 65.941263
    76.041 0.0663232 54.912898 65.686876
    71.124 0.0679229 54.898355 65.452431
    67.582 0.0637046 54.883847 65.236185
    68.21 0.0615424 54.869368 65.037063
    68.892 0.0646476 54.854917 64.854019
    73.613 0.063995 54.840485 64.685872
    73.186 0.0646476 54.826081 64.532145
    73.439 0.0598089 54.811713 64.391877
    68.463 0.0677815 54.797374 64.264596
    70.518 0.0642874 54.783061 64.149857
    72.685 0.0691792 54.768767 64.047021
    70.903 0.0696915 54.754512 63.956057
    68.88 0.0718757 54.740274 63.876447
    66.083 0.0635442 54.726072 63.808135
    63.294 0.0624688 54.711898 63.751077
    65.915 0.0634801 54.697744 63.705007
    67.245 0.0652434 54.683626 63.67024
    68.983 0.0656788 54.669527 63.646619
    68.38 0.0797082 54.655463 63.634437
    69.288 0.063225 54.641427 63.634031
    63.742 0.0702468 54.62741 63.645491
    66.977 0.0657125 54.613431 63.669526
    68.357 0.0665286 54.599468 63.706368
    67.279 0.0677815 54.585543 63.756758
    66.168 0.062003 54.571646 63.821528
    71.011 0.0666661 54.557766 63.901247
    72.829 0.0669424 54.543924 63.99723
    67.44 0.066977 54.530099 64.110299
    68.094 0.0662549 54.516311 64.241925
    70.2 0.0691429 54.50255 64.393793
    67.106 0.0764792 54.488808 64.567313
    68.442 0.0700239 54.475102 64.764932
    67.604 0.0637046 54.461415 64.98859
    68.872 0.060428 54.447762 65.241208
    69.295 0.0663232 54.434139 65.526183
    69.904 0.066804 54.420533 65.846713
    70.17 0.0589981 54.406956 66.207654
    71.231 0.0663232 54.393413 66.613486
    72.838 0.0676054 54.379898 67.070391
    72.591 0.0728883 54.366409 67.585757
    71.453 0.0648783 54.352941 68.167164
    67.469 0.0596046 54.339498 68.825392
    73.538 0.0607262 54.326092 69.571468
    73.81 0.0571511 54.312711 70.420188
    71.43 0.0543864 54.29936 71.389734
    76.768 0.0546921 54.286026 72.500276
    83.391 0.058798 54.272719 73.779881
    85.292 0.0527017 54.259448 75.260299
    82.559 0.0488602 54.246204 76.985194
    80.916 0.0444335 54.232985 79.013128
    85.793 0.0419742 54.219787 81.421812
    87.627 0.0390416 54.206616 84.334056
    92.847 0.0348723 54.193479 87.934949
    109.643 0.0306817 54.18037 92.533405
    122.728 0.028874 54.167287 98.634464
    131.81 0.0249019 54.154222 107.02161
    139.578 0.021262 54.141185 118.883817
    152.177 0.0178205 54.128182 135.821254
    178.409 0.0144219 54.115207 159.826373
    209.333 0.0126162 54.102258 193.035394
    252.575 0.0101825 54.089328 237.184642
    301.479 0.0087442 54.076425 293.097941
    364.832 0.007883 54.063556 359.581611
    442.23 0.0074857 54.050713 432.40099
    526.128 0.0076063 54.03789 502.484784
    600.451 0.0087984 54.025101 554.91655
    628.136 0.0100482 54.012332 573.412533
    592.555 0.0119966 53.999595 550.903419
    528.039 0.0152566 53.986886 495.884274
    451.681 0.0179689 53.974195 424.907891
    362.498 0.0224439 53.96154 352.381013
    300.773 0.0258309 53.948901 286.771787
    241.18 0.0295937 53.936298 232.038602
    199.95 0.0374997 53.923721 189.023549
    165.892 0.0413282 53.911162 156.803686
    138.325 0.0427236 53.898638 133.580436
    125.759 0.0486663 53.886133 117.205389
    117.047 0.050003 53.873661 105.741099
    104.654 0.0479864 53.861216 97.605606
    94.455 0.054184 53.84879 91.66119
    96.227 0.0568246 53.836397 87.158213
    92.791 0.057508 53.824023 83.613216
    84.763 0.0604874 53.811682 80.738291
    81.933 0.0601025 53.799368 78.35132
    83.138 0.0585706 53.787073 76.336684
    81.208 0.0613596 53.774811 74.619653
    82.466 0.0666317 53.762568 73.142697
    77.646 0.0672203 53.750358 71.866034
    71.469 0.0651768 53.738174 70.756224
    68.97 0.0635442 53.726008 69.791651
    70.255 0.0639303 53.713876 68.943312
    69.315 0.0708087 53.701763 68.197877
    70.639 0.0706206 53.689682 67.5425
    69.824 0.0680648 53.67763 66.965225
    67.542 0.0683855 53.665594 66.456343
    66.881 0.0704333 53.653592 66.008818
    68.065 0.0728883 53.641607 65.615516
    71.592 0.0692521 53.629657 65.271761
    68.185 0.0651103 53.617732 64.97281
    64.593 0.0664258 53.605826 64.714943
    68.139 0.0661187 53.593953 64.495828
    67.848 0.0620648 53.582099 64.312765
    65.323 0.067465 53.570277 64.164613
    71.556 0.0659829 53.55848 64.049983
    70.541 0.0654773 53.546702 63.968246
    67.112 0.0620648 53.534957 63.919787
    67.364 0.0606664 53.523229 63.90469
    69.653 0.0625939 53.511536 63.924513
    72.174 0.0647134 53.499867 63.980657
    71.701 0.0640274 53.488217 64.075618
    71.502 0.0637046 53.476599 64.213135
    70.915 0.0590555 53.465 64.397088
    70.547 0.0583726 53.453433 64.633706
    73.782 0.0573428 53.441892 64.92989
    75.364 0.0553894 53.430368 65.295498
    80.455 0.0641248 53.418877 65.744253
    80.316 0.0612079 53.407405 66.293871
    70.393 0.0577292 53.395965 66.972087
    73.436 0.060073 53.384549 67.817899
    78.641 0.0574528 53.373152 68.891741
    79.725 0.0531154 53.361788 70.284277
    78.919 0.0565815 53.350441 72.123287
    78.598 0.0516764 53.339127 74.590506
    74.338 0.0547433 53.327838 77.915731
    85.26 0.0473001 53.316573 82.291576
    85.281 0.0393832 53.305327 88.203352
    93.792 0.0380429 53.294105 95.841584
    107.16 0.0354659 53.282916 105.421018
    112.554 0.0301304 53.271751 116.963645
    116.509 0.0283322 53.260612 130.200913
    131.696 0.0284087 53.249491 144.345563
    152.032 0.0275843 53.238394 157.78363
    154.199 0.0320708 53.227329 168.043834
    170.141 0.0320937 53.216289 172.402427
    164.364 0.0349637 53.205274 169.464658
    153.67 0.0420258 53.194276 160.184013
    145.626 0.0471564 53.18331 147.156234
    127.765 0.0493608 53.172362 132.986093
    112.719 0.0510017 53.161446 119.474435
    97.208 0.0494047 53.150553 107.547452
    90.536 0.0535093 53.139679 97.558306
    92.49 0.0626252 53.128836 89.534428
    89.702 0.0621887 53.118011 83.286734
    84.197 0.0607861 53.107218 78.54701
    76.867 0.0580077 53.096448 75.006185
    79.559 0.067465 53.085697 72.375771
    74.787 0.0683498 53.074976 70.415636
    73.369 0.0630347 53.064272 68.933042
    71.908 0.0586557 53.053601 67.790894
    71.751 0.064418 53.042954 66.89116
    71.79 0.0565008 53.032324 66.168126
    76.906 0.0639303 53.021724 65.579277
    78.139 0.0716067 53.011143 65.094473
    71.156 0.0665973 53.000592 64.694448
    64.037 0.0622507 52.990066 64.36438
    65.251 0.0663232 52.979557 64.093546
    66.858 0.0675001 52.969078 63.874371
    71.123 0.0642549 52.958619 63.699981
    70.32 0.0630663 52.948188 63.565883
    67.501 0.0635442 52.937782 63.467732
    69.237 0.0686366 52.927393 63.416029
    71.321 0.0656788 52.917028 63.38133
    69.257 0.0692885 52.906694 63.374957
    66.292 0.0621267 52.896384 63.395878
    69.965 0.0647134 52.886097 63.44275
    68.977 0.0684213 52.875828 63.514994
    67.54 0.0724183 52.865583 63.612599
    63.248 0.0622197 52.855367 63.735201
    66.011 0.064549 52.845176 63.88353
    73.119 0.0646804 52.835008 64.057829
    74.212 0.0654773 52.824857 64.259139
    67.992 0.0642549 52.81473 64.488983
    71.912 0.0692156 52.804634 64.748471
    68.909 0.0604577 52.79456 65.039991
    66.923 0.0640274 52.784511 65.365356
    69.997 0.0648453 52.774477 65.731919
    75.132 0.0635762 52.764468 66.134369
    74.766 0.0667005 52.754489 66.580291
    72.257 0.0657799 52.744533 67.074731
    70.498 0.0634162 52.7346 67.622116
    68.472 0.062344 52.724684 68.228733
    69.264 0.0628767 52.714792 68.902082
    73.875 0.0597797 52.704929 69.64946
    75.152 0.0506579 52.69509 70.481513
    73.764 0.0579797 52.685273 71.408551
    79.16 0.0606664 52.675475 72.44461
    82.605 0.061726 52.665698 73.606703
    80.678 0.0551555 52.655951 74.913026
    78.783 0.0559674 52.646228 76.389433
    80.095 0.0579797 52.63652 78.064377
    83.825 0.0518412 52.626843 79.977613
    81.649 0.0494266 52.617182 82.181618
    87.344 0.0471564 52.60755 84.742173
    89.421 0.0412946 52.597941 87.755801
    92.1 0.0411774 52.588349 91.346627
    104.972 0.0366853 52.578785 95.690624
    108.054 0.034319 52.569239 101.025292
    113.964 0.0321628 52.559722 107.650287
    129.697 0.0275935 52.550227 115.960714
    139.01 0.0236905 52.540749 126.414057
    149.626 0.0205018 52.531299 139.550815
    158.994 0.0185209 52.521867 155.957599
    178.909 0.0165382 52.512463 176.180208
    212.006 0.0156681 52.503081 200.735256
    244.573 0.0142129 52.493716 229.847574
    264.61 0.0128024 52.484379 263.433471
    292.867 0.0112383 52.475059 300.715575
    329.046 0.0105086 52.465768 339.695487
    363.939 0.0104081 52.456498 376.808863
    397.94 0.0107097 52.447246 406.661385
    432.889 0.0113415 52.438022 423.31423
    448.34 0.0124784 52.428814 422.700507
    436.271 0.0151405 52.419634 404.985453
    404.832 0.0167443 52.410476 374.440101
    351.249 0.0188892 52.401335 337.094132
    303.002 0.0224978 52.392222 298.174637
    264.37 0.0251234 52.383126 261.139182
    227.372 0.0306388 52.374056 227.887624
    196.035 0.0350029 52.365009 199.119465
    173.615 0.0366994 52.35598 174.943368
    149.642 0.0391188 52.346976 155.043138
    134.264 0.0403057 52.33799 138.921113
    122.783 0.0406478 52.329031 126.02843
    116.437 0.0436571 52.320094 115.774486
    120.829 0.0438584 52.311173 107.639706
    111.159 0.0460696 52.30228 101.15522
    101.773 0.0486878 52.293403 95.937369
    103.87 0.0548202 52.284553 91.691893
    98.991 0.0548716 52.275725 88.183964
    96.153 0.0590555 52.266913 85.247288
    84.968 0.0605172 52.258129 82.754603
    79.233 0.0604577 52.24936 80.613412
    79.675 0.065949 52.24062 78.759395
    73.72 0.0586841 52.231899 77.140126
    72.717 0.0646147 52.223196 75.71947
    74.946 0.0604874 52.21452 74.466612
    75.685 0.069839 52.205859 73.357015
    72.383 0.0639303 52.197225 72.372781
    76.769 0.0748558 52.188612 71.49656
    72.509 0.0644835 52.180016 70.71613
    68.989 0.0675703 52.171446 70.019695
    69.349 0.0642874 52.162893 69.397236
    71.687 0.0698759 52.154365 68.841548
    69.297 0.0670117 52.145859 68.344848
    68.149 0.0709975 52.137369 67.9019
    65.06 0.060339 52.128906 67.507305
    70.016 0.066735 52.120458 67.156317
    74.222 0.0616954 52.112037 66.84578
    72.972 0.0655108 52.103636 66.57185
    66.22 0.0654773 52.095257 66.332208
    69.682 0.0731251 52.086894 66.124287
    68.148 0.0723016 52.078551 65.945752
    69.931 0.0684571 52.070235 65.795332
    67.07 0.0603093 52.061939 65.671109
    63.844 0.0647463 52.053664 65.572216
    68.248 0.0683498 52.045405 65.4976
    69.529 0.0573428 52.037167 65.446224
    69.551 0.0605172 52.028955 65.417912
    72.319 0.0665973 52.020763 65.412183
    73.09 0.060073 52.012592 65.428524
    73.803 0.0559939 52.004436 65.467221
    72.242 0.0594884 51.996307 65.52816
    72.027 0.0588551 51.988192 65.61206
    79.683 0.064549 51.980104 65.719091
    77.227 0.0663915 51.972036 65.850234
    76.378 0.0648453 51.963983 66.006544
    72.071 0.0600142 51.955956 66.18888
    67.415 0.0634162 51.947944 66.39912
    71.166 0.0648453 51.939957 66.646854
    71.231 0.0610567 51.931991 66.91789
    69.509 0.063098 51.92404 67.223115
    70.68 0.0660507 51.916114 67.564947
    75.533 0.060428 51.908204 67.947295
    76.393 0.0661527 51.900319 68.373547
    71.19 0.0631297 51.892453 68.848618
    73.486 0.0619413 51.884604 69.378269
    67.779 0.0627193 51.876778 69.964367
    74.957 0.0619721 51.868969 70.622868
    75.982 0.0577015 51.861184 71.357986
    80.075 0.0591705 51.853419 72.180683
    76.157 0.0540079 51.845669 73.104145
    73.473 0.0524846 51.837944 74.142378
    74.629 0.0510709 51.830234 75.315007
    81.646 0.0548459 51.822549 76.643092
    90.305 0.0534846 51.814883 78.155326
    90.829 0.0539327 51.807232 79.888649
    87.416 0.0517469 51.799602 81.888152
    88.252 0.0465881 51.791995 84.220671
    85.626 0.045154 51.784408 86.97417
    94.053 0.0390724 51.776842 90.280988
    102.492 0.0350685 51.769289 94.334963
    106.947 0.033544 51.761756 99.407701
    117.812 0.0297573 51.754248 105.895792
    127.01 0.0265861 51.746759 114.320241
    140.525 0.0236541 51.739289 125.363676
    159.884 0.019815 51.731834 139.851904
    173.569 0.0180366 51.724399 158.667604
    194.012 0.0155549 51.716987 182.718355
    217.072 0.0136316 51.709595 212.687945
    244.859 0.0117025 51.702223 248.906987
    291.242 0.0105779 51.694864 290.985225
    339.522 0.0095015 51.687525 337.169338
    395.989 0.0097085 51.68021 383.712438
    444.488 0.0095797 51.672914 424.048237
    474.859 0.010541 51.665637 449.640881
    480.381 0.0115969 51.658374 453.391355
    468.106 0.013285 51.651131 434.167172
    440.313 0.0165297 51.64391 397.622849
    385.21 0.0186935 51.636709 352.404717
    320.797 0.0210284 51.629527 305.836896
    273.448 0.0254207 51.62236 262.468032
    240.457 0.0263108 51.615211 224.621186
    207.718 0.0297163 51.608085 192.979523
    186.164 0.0334092 51.600978 167.444325
    166.834 0.0336055 51.593885 147.375281
    148.849 0.0369822 51.586816 131.914066
    143.832 0.0439689 51.579761 120.171796
    130.238 0.0460103 51.572729 111.284043
    118.021 0.0484097 51.565715 104.537976
    106.082 0.0440982 51.558716 99.353313
    99.675 0.0464877 51.551739 95.298253
    99.097 0.0537079 51.544777 92.070198
    96.863 0.0531154 51.537838 89.450821
    92.486 0.0545899 51.530917 87.295097
    89.311 0.0499583 51.524009 85.504126
    89.044 0.0534351 51.517125 84.004468
    90.267 0.053091 51.510255 82.747156
    90.401 0.0580636 51.503407 81.692072
    78.877 0.0631297 51.496578 80.811473
    84.281 0.0632568 51.489762 80.081116
    85.072 0.0613596 51.482969 79.482031
    70.827 0.0612079 51.47619 79.00013
    74.611 0.05826 51.469432 78.622025
    74.099 0.0607561 51.462694 78.338568
    73.951 0.0629082 51.455969 78.140929
    82.43 0.0607561 51.449265 78.022419
    77.772 0.0594594 51.442576 77.978255
    74.852 0.0603686 51.43591 78.003685
    79.593 0.0642223 51.429261 78.096069
    77.247 0.0589122 51.422626 78.252705
    74.313 0.0615424 51.416012 78.472287
    75.175 0.0643527 51.409412 78.754325
    77.619 0.0647134 51.402835 79.098552
    76.412 0.0584573 51.396274 79.505956
    77.103 0.0580916 51.389727 79.977658
    73.07 0.0571511 51.383203 80.516182
    77.133 0.0539577 51.376691 81.124387
    77.163 0.0607262 51.370202 81.806038
    79.412 0.0563133 51.36373 82.56581
    83.673 0.0538576 51.357271 83.409205
    81.181 0.0498469 51.350834 84.343712
    82.123 0.0521972 51.34441 85.377118
    88.746 0.0527743 51.338008 86.519598
    84.731 0.0486449 51.331623 87.782422
    84.51 0.0502499 51.325251 89.179417
    86.021 0.0477351 51.3189 90.728152
    86.868 0.0489683 51.312563 92.447432
    93.508 0.0459906 51.306248 94.36212
    97.319 0.0494926 51.299949 96.499975
    91.782 0.0430255 51.293663 98.896469
    100.679 0.042706 51.287399 101.597044
    98.11 0.038028 51.281148 104.654754
    101.05 0.0369396 51.274918 108.144065
    111.395 0.0369822 51.268704 112.159761
    116.039 0.0329978 51.262504 116.840341
    115.549 0.0309196 51.256324 122.391022
    122.971 0.0293609 51.250158 129.108299
    133.49 0.0274383 51.244012 137.451986
    147.088 0.0241717 51.237884 148.080489
    162.391 0.0202056 51.231768 161.940605
    171.53 0.0166708 51.225673 180.309617
    192.029 0.0149413 51.21959 204.744573
    221.96 0.0126559 51.213529 237.070797
    253.247 0.0103468 51.207483 279.058477
    306.338 0.0089862 51.201455 332.206261
    370.76 0.0074393 51.195439 397.241385
    421.28 0.0066045 51.18944 473.278596
    517.121 0.0061418 51.183461 557.01823
    628.924 0.0059749 51.177498 640.807196
    729.286 0.006336 51.171552 711.703398
    784.3 0.006903 51.165619 753.185385
    784.517 0.00815 51.159703 752.888328
    741.268 0.0097143 51.153805 711.447903
    658.681 0.0111178 51.147925 642.017005
    566.705 0.0134988 51.142061 561.04348
    475.462 0.0148794 51.136209 481.025903
    399.69 0.0180511 51.130377 409.213716
    341.879 0.0202344 51.124558 348.645054
    291.947 0.0227358 51.118759 300.064134
    257.476 0.0224978 51.112975 262.671071
    229.543 0.0252594 51.107204 234.946311
    211.576 0.0272844 51.101453 215.136499
    198.876 0.0282181 51.095714 201.451347
    183.547 0.0263706 51.089995 192.392752
    174.843 0.0287664 51.084291 186.74388
    165.314 0.0264393 51.0786 183.618103
    169.165 0.0265947 51.072929 182.427139
    169.829 0.0250044 51.067269 182.768659
    176.798 0.0247299 51.061629 184.419474
    179.972 0.0239256 51.056005 187.239121
    176.046 0.0227908 51.050393 191.170586
    176.529 0.0206434 51.0448 196.214585
    193.567 0.0208586 51.03922 202.390488
    203.668 0.0181192 51.033658 209.777702
    210.693 0.0178921 51.028112 218.463218
    224.491 0.0173541 51.022578 228.587196
    238.246 0.0149486 51.017063 240.336066
    253.696 0.0143049 51.01156 253.91612
    265.768 0.0133681 51.006076 269.629287
    293.504 0.0118276 51.000608 287.809156
    317.358 0.0109922 50.995151 308.913344
    346.422 0.0097162 50.989709 333.535553
    363.157 0.0084338 50.984287 362.403404
    402.977 0.0074496 50.97888 396.5997
    462.408 0.0062868 50.973487 437.601934
    527.889 0.0051453 50.968107 487.773673
    608.818 0.0044647 50.962742 550.932738
    715.975 0.0036207 50.957396 633.162612
    843.442 0.0028411 50.952065 744.442124
    1010.848 0.0023268 50.946748 899.711931
    1239.03 0.0017924 50.941443 1120.456622
    1526.115 0.0014238 50.936154 1434.600184
    1853.531 0.0011961 50.930883 1873.366325
    2393.281 0.0009141 50.925626 2467.367445
    3079.383 0.000769 50.920385 3235.725395
    3966.417 0.0006641 50.915154 4176.727339
    4978.898 0.0006015 50.90994 5251.355031
    6065.789 0.0006103 50.904743 6357.931869
    7054.19 0.0006425 50.89956 7312.452343
    7772.291 0.0007062 50.894392 7861.941873
    8033.847 0.0008955 50.889237 7812.838434
    7550.125 0.0011706 50.884095 7183.571605
    6352.072 0.0015097 50.878972 6190.018953
    4994.868 0.002021 50.873863 5077.77981
    3824.178 0.0025699 50.868769 4019.495167
    2935.741 0.0033266 50.863686 3103.601262
    2214.699 0.0044629 50.858618 2362.262202
    1720.451 0.0052472 50.853566 1794.109231
    1321.259 0.006401 50.84853 1376.308982
    1042.475 0.007601 50.843505 1078.585766
    853.306 0.00823 50.838497 869.378772
    721.603 0.0102196 50.833501 721.799363
    610.991 0.0116119 50.828522 615.613846
    520.842 0.0127475 50.823557 536.504298
    450.183 0.0145755 50.818604 475.36743
    401.588 0.0161168 50.813667 426.436342
    366.414 0.0161373 50.808742 386.186099
    323.871 0.0169896 50.803834 352.476967
    299.047 0.0189621 50.79894 323.833833
    274.87 0.0206316 50.794057 299.295867
    253.945 0.0211447 50.789191 278.113705
    235.764 0.0221114 50.784336 259.718114
    222.379 0.0227016 50.779498 243.693911
    220.959 0.0251633 50.774674 229.673716
    214.67 0.0250361 50.769861 217.397994
    195.612 0.0261071 50.765065 206.639131
    184.761 0.0265255 50.76028 197.220443
    178.758 0.0268833 50.755511 189.025625
    171.986 0.0284759 50.750756 181.952284
    166.13 0.0280953 50.746012 175.948954
    159.899 0.0267778 50.741285 170.979282
    158.423 0.0281708 50.736568 167.026765
    160.933 0.0282371 50.731868 164.101341
    165.162 0.0260314 50.727182 162.205807
    165.815 0.0266556 50.722506 161.338814
    167.253 0.024957 50.717847 161.468573
    167.356 0.024232 50.713198 162.493317
    173.302 0.0258975 50.708565 164.212767
    179.122 0.026065 50.703946 166.242569
    186.216 0.0252353 50.699338 167.976099
    184.475 0.0274838 50.694746 168.654676
    187.914 0.0298499 50.690165 167.600186
    175.365 0.0282656 50.685599 164.568004
    157.923 0.0309522 50.681047 159.873284
    161.76 0.0304254 50.676505 154.215745
    161.383 0.0328902 50.671979 148.321908
    155.633 0.0366994 50.667464 142.749666
    142.408 0.0357751 50.662964 137.831841
    135.953 0.0359517 50.658478 133.735574
    132.781 0.0342936 50.654002 130.535152
    129.903 0.0360747 50.649542 128.243673
    133.177 0.0323366 50.645092 126.863475
    127.798 0.0333848 50.640658 126.394204
    130.563 0.0303618 50.636237 126.812177
    133.678 0.0316049 50.631826 128.280095
    145.887 0.0286593 50.62743 130.871466
    148.373 0.0274383 50.623045 134.785702
    154.869 0.0256246 50.618675 140.295732
    160.662 0.0253722 50.614318 147.77839
    166.226 0.023167 50.609972 157.67963
    175.122 0.020913 50.60564 170.526439
    192.322 0.0187344 50.601319 186.887683
    207.797 0.0161045 50.597013 207.278808
[truncated: 1,261,907 more chars]
